# Supplementary material for: Celiac Disease Deep Learning Image Classification Using Convolutional Neural Networks
Source: J Imaging. 2024 Aug 16;10(8):200. doi: 10.3390/jimaging10080200 (PMC11355344; doi:10.3390/jimaging10080200)
Supplement: Supplementary file 1 [file jimaging-10-00200-s001.zip]

Archive with 1 entries (1 files):
- jimaging-3109968-supplementary.txt
