# Supplementary material for: Celiac Disease Deep Learning Image Classification Using Convolutional Neural Networks
Source: J Imaging. 2024 Aug 16;10(8):200. doi: 10.3390/jimaging10080200 (PMC11355344; doi:10.3390/jimaging10080200)
Supplement: Supplementary file 1 [file jimaging-10-00200-s001.zip › jimaging-3109968-supplementary.txt]

Data setup:

The data (images) were split into three sets: a training set used for training the network (70%),
a validation set used for testing its performance as it was trained (10%),
and a test set used after training to assess how well the network performed on new data (20%).
The order of the images was randomized to ensure that the network learned the classes at a more even rate.


Resnet-18

number of layers: 71
number of connections: 78

input size: 224x224x3

training images: 29167
random effects axis: none
5 classes
CD: 5106
crohn: 9130
duodenal adenocarcinoma: 2606
duodenal inflammation nos: 4176
small intestine control: 8149

validation: 4167 images
classes: 5
CD: 729
crohn: 1304
duodenal adenocarcinoma: 372
duodenal inflammation nos: 597
small intestine control: 1165

training options
solver: sgdm
initial learn rate: 0.001
mini batch size: 128
max epochs: 5
validation frequency: 50


----------------------------------------------------
TRAINING N1 OUTPUT

validation accuracy: 96.02%
elapse time: 18min

training cycle
epoch: 5 of 5
iteration: 1135 of 1135
iterations per epoch: 227
maximum iterations: 1135

validation
frequency: 50 iterations

other information
hardware resource: single GPU
learning rate schedule: constant
learning rate: 0.001

------------------------------------------------------
TRAINING N2 OUTPUT

validation accuracy: 96.69%
elapse time: 30 min 54 SEC

training cycle
epoch: 10 of 10
iteration: 2270 of 2270
iterations per epoch: 227
maximum iterations: 2270

validation
frequency: 50 iterations

other information
hardware resource: single GPU
learning rate schedule: constant
learning rate: 0.001

-----------------------

TEST SET (HOLDOUT) (NEW IMAGES NOT USED IN TRAINING-VALIDATION)

     CROHN 
     CROHN 
     CROHN 
     CROHN 
     CROHN 
     CROHN 
     CROHN 
     CROHN 
     CROHN 
     CROHN 
     CROHN 
     CROHN 
     CROHN 
     CROHN 
     CROHN 
     CROHN 
     CROHN 
     CROHN 
     CROHN 
     CROHN 
     CROHN 
     CROHN 
     CROHN 
     CROHN 
     CROHN 
     CROHN 
     CROHN 
     CROHN 
     CROHN 
     CROHN 
     CROHN 
     CROHN 
     CROHN 
     CROHN 
     CROHN 
     CROHN 
     CROHN 
     CROHN 
     CROHN 
     CROHN 
     CROHN 
     CROHN 
     CROHN 
     CROHN 
     CROHN 
     CROHN 
     CROHN 
     CROHN 
     CROHN 
     CROHN 
     CROHN 
     CROHN 
     CROHN 
     CROHN 
     CROHN 
     CROHN 
     CROHN 
     CROHN 
     CROHN 
     CROHN 
     CROHN 
     CROHN 
     CROHN 
     CROHN 
     CROHN 
     CROHN 
     CROHN 
     CROHN 
     CROHN 
     CROHN 
     CROHN 
     CROHN 
     CROHN 
     CROHN 
     CROHN 
     CROHN 
     CROHN 
     CROHN 
     CROHN 
     CROHN 
     CROHN 
     CROHN 
     CROHN 
     CROHN 
     CROHN 
     CROHN 
     CROHN 
     CROHN 
     CROHN 
     CROHN 
     CROHN 
     CROHN 
     CROHN 
     CROHN 
     CROHN 
     CROHN 
     CROHN 
     CROHN 
     CROHN 
     CROHN 
     CROHN 
     CROHN 
     CROHN 
     CROHN 
     CROHN 
     CROHN 
     CROHN 
     CROHN 
     CROHN 
     CROHN 
     CROHN 
     CROHN 
     CROHN 
     CROHN 
     CROHN 
     CROHN 
     CROHN 
     CROHN 
     CROHN 
     CROHN 
     CROHN 
     CROHN 
     CROHN 
     CROHN 
     CROHN 
     CROHN 
     CROHN 
     CROHN 
     CROHN 
     CROHN 
     CROHN 
     CROHN 
     CROHN 
     CROHN 
     CROHN 
     CROHN 
     CROHN 
     CROHN 
     CROHN 
     CROHN 
     CROHN 
     CROHN 
     CROHN 
     CROHN 
     CROHN 
     CROHN 
     CROHN 
     CROHN 
     CROHN 
     CROHN 
     CROHN 
     CROHN 
     CROHN 
     CROHN 
     CROHN 
     CROHN 
     CROHN 
     CROHN 
     CROHN 
     CROHN 
     CROHN 
     CROHN 
     CROHN 
     CROHN 
     CROHN 
     CROHN 
     CROHN 
     CROHN 
     CROHN 
     CROHN 
     CROHN 
     CROHN 
     CROHN 
     CROHN 
     CROHN 
     CROHN 
     CROHN 
     CROHN 
     CROHN 
     CROHN 
     CROHN 
     CROHN 
     CROHN 
     CROHN 
     CROHN 
     CROHN 
     CROHN 
     CROHN 
     CROHN 
     CROHN 
     CROHN 
     CROHN 
     CROHN 
     CROHN 
     CROHN 
     CROHN 
     SIC 
     SIC 
     CROHN 
     CROHN 
     CROHN 
     CROHN 
     CROHN 
     CROHN 
     CROHN 
     CROHN 
     CROHN 
     CROHN 
     CROHN 
     CROHN 
     CROHN 
     CROHN 
     CROHN 
     CROHN 
     CROHN 
     CROHN 
     CROHN 
     CROHN 
     CROHN 
     CROHN 
     CROHN 
     SIC 
     CROHN 
     CROHN 
     CROHN 
     CROHN 
     CROHN 
     CROHN 
     CROHN 
     CROHN 
     CROHN 
     CROHN 
     CROHN 
     CROHN 
     CROHN 
     CROHN 
     CROHN 
     CROHN 
     SIC 
     CROHN 
     CROHN 
     SIC 
     SIC 
     CROHN 
     SIC 
     CROHN 
     CROHN 
     CROHN 
     CROHN 
     CROHN 
     CROHN 
     CROHN 
     CROHN 
     CROHN 
     CROHN 
     CROHN 
     CROHN 
     CROHN 
     CROHN 
     CROHN 
     CROHN 
     CROHN 
     SIC 
     CROHN 
     SIC 
     CROHN 
     CROHN 
     CROHN 
     CROHN 
     CROHN 
     CROHN 
     CROHN 
     SIC 
     CROHN 
     CROHN 
     CROHN 
     CROHN 
     CROHN 
     CROHN 
     SIC 
     CROHN 
     CROHN 
     CROHN 
     CROHN 
     CROHN 
     CROHN 
     CROHN 
     CROHN 
     CROHN 
     CROHN 
     CROHN 
     CROHN 
     CROHN 
     CROHN 
     CROHN 
     CROHN 
     CROHN 
     SIC 
     CROHN 
     CROHN 
     CROHN 
     CROHN 
     CROHN 
     CROHN 
     CROHN 
     CROHN 
     CROHN 
     CROHN 
     CROHN 
     CROHN 
     CROHN 
     CROHN 
     CROHN 
     CROHN 
     CROHN 
     CROHN 
     CROHN 
     CROHN 
     SIC 
     CROHN 
     CROHN 
     CROHN 
     CROHN 
     CROHN 
     CROHN 
     CROHN 
     CROHN 
     CROHN 
     CROHN 
     CROHN 
     CROHN 
     CROHN 
     CROHN 
     CROHN 
     SIC 
     CROHN 
     CROHN 
     CROHN 
     CROHN 
     CROHN 
     CROHN 
     CROHN 
     CROHN 
     CROHN 
     CROHN 
     CROHN 
     CROHN 
     CROHN 
     SIC 
     CROHN 
     CROHN 
     CROHN 
     CROHN 
     CROHN 
     SIC 
     CROHN 
     CROHN 
     CROHN 
     CROHN 
     CROHN 
     CROHN 
     CROHN 
     CROHN 
     CROHN 
     CROHN 
     CROHN 
     CROHN 
     CROHN 
     CROHN 
     CROHN 
     CROHN 
     CROHN 
     CROHN 
     CROHN 
     CROHN 
     CROHN 
     CROHN 
     CROHN 
     CROHN 
     CROHN 
     CROHN 
     CD 
     CROHN 
     CROHN 
     CROHN 
     CROHN 
     CROHN 
     CROHN 
     CROHN 
     SIC 
     CROHN 
     CROHN 
     CROHN 
     CROHN 
     CROHN 
     CROHN 
     CROHN 
     CROHN 
     CROHN 
     CROHN 
     CROHN 
     CROHN 
     CROHN 
     CROHN 
     CROHN 
     CROHN 
     CROHN 
     CROHN 
     CROHN 
     CROHN 
     CROHN 
     CROHN 
     CROHN 
     CROHN 
     CROHN 
     CROHN 
     CROHN 
     CROHN 
     CROHN 
     CROHN 
     CROHN 
     CROHN 
     CROHN 
     CROHN 
     CROHN 
     CROHN 
     CROHN 
     CROHN 
     CROHN 
     CROHN 
     CROHN 
     CROHN 
     CROHN 
     CROHN 
     CROHN 
     SIC 
     CROHN 
     CROHN 
     CROHN 
     CROHN 
     CROHN 
     CROHN 
     CROHN 
     CROHN 
     CROHN 
     CROHN 
     CROHN 
     CROHN 
     CROHN 
     CROHN 
     CROHN 
     CROHN 
     CROHN 
     CROHN 
     CROHN 
     CROHN 
     CROHN 
     CROHN 
     CROHN 
     CROHN 
     SIC 
     CROHN 
     CROHN 
     CROHN 
     CROHN 
     CROHN 
     CROHN 
     CROHN 
     CROHN 
     CROHN 
     CROHN 
     CROHN 
     CROHN 
     CROHN 
     CROHN 
     CROHN 
     SIC 
     CROHN 
     CROHN 
     CROHN 
     CROHN 
     CROHN 
     CROHN 
     CROHN 
     CROHN 
     CROHN 
     CROHN 
     CROHN 
     CROHN 
     CROHN 
     CROHN 
     CROHN 
     CROHN 
     CROHN 
     CROHN 
     CROHN 
     CROHN 
     CROHN 
     CROHN 
     CROHN 
     CROHN 
     CROHN 
     CROHN 
     CROHN 
     CROHN 
     CROHN 
     CROHN 
     CROHN 
     CROHN 
     CROHN 
     CROHN 
     CROHN 
     CROHN 
     CROHN 
     CROHN 
     CROHN 
     CROHN 
     CROHN 
     CROHN 
     CROHN 
     CROHN 
     CROHN 
     CROHN 
     CROHN 
     CROHN 
     CROHN 
     CROHN 
     CROHN 
     CROHN 
     CROHN 
     CROHN 
     CROHN 
     CROHN 
     CROHN 
     CROHN 
     CROHN 
     CROHN 
     CROHN 
     CROHN 
     CROHN 
     CROHN 
     CROHN 
     CROHN 
     CROHN 
     CROHN 
     SIC 
     CROHN 
     CROHN 
     CROHN 
     CROHN 
     CROHN 
     CROHN 
     CROHN 
     CROHN 
     CROHN 
     CROHN 
     CROHN 
     CROHN 
     CROHN 
     CROHN 
     CROHN 
     CROHN 
     CROHN 
     CROHN 
     CROHN 
     CROHN 
     CROHN 
     CROHN 
     CROHN 
     CROHN 
     CROHN 
     CROHN 
     CROHN 
     CROHN 
     CROHN 
     CROHN 
     CROHN 
     CROHN 
     CROHN 
     CROHN 
     CROHN 
     CROHN 
     CROHN 
     CROHN 
     CROHN 
     CROHN 
     CROHN 
     CROHN 
     CROHN 
     CROHN 
     CROHN 
     CROHN 
     CROHN 
     CROHN 
     CROHN 
     CROHN 
     CROHN 
     CROHN 
     CROHN 
     CROHN 
     CROHN 
     CROHN 
     CROHN 
     CROHN 
     CROHN 
     CROHN 
     CROHN 
     CROHN 
     CROHN 
     CROHN 
     CROHN 
     CROHN 
     CROHN 
     CROHN 
     CROHN 
     CROHN 
     CROHN 
     SIC 
     CROHN 
     CROHN 
     CROHN 
     CROHN 
     CROHN 
     CROHN 
     CROHN 
     CROHN 
     CROHN 
     CROHN 
     CROHN 
     CROHN 
     CROHN 
     CROHN 
     CROHN 
     CROHN 
     CROHN 
     CROHN 
     CROHN 
     CROHN 
     CROHN 
     CROHN 
     CROHN 
     CROHN 
     CROHN 
     CROHN 
     CROHN 
     CROHN 
     CROHN 
     CROHN 
     CROHN 
     CROHN 
     CROHN 
     CROHN 
     CROHN 
     CROHN 
     CROHN 
     CROHN 
     CROHN 
     CROHN 
     SIC 
     CROHN 
     CROHN 
     CROHN 
     CROHN 
     CROHN 
     CROHN 
     CROHN 
     CROHN 
     CROHN 
     CROHN 
     CROHN 
     CROHN 
     CROHN 
     CROHN 
     CROHN 
     CROHN 
     CROHN 
     CROHN 
     CROHN 
     CROHN 
     CROHN 
     CROHN 
     CROHN 
     CROHN 
     CROHN 
     CROHN 
     CROHN 
     CROHN 
     CROHN 
     CROHN 
     CROHN 
     CROHN 
     CROHN 
     CROHN 
     CROHN 
     CROHN 
     CROHN 
     CROHN 
     CROHN 
     CROHN 
     CROHN 
     CROHN 
     CROHN 
     CROHN 
     CROHN 
     CROHN 
     CROHN 
     CROHN 
     CROHN 
     CROHN 
     CROHN 
     CROHN 
     CROHN 
     CROHN 
     CROHN 
     CROHN 
     CROHN 
     SIC 
     CROHN 
     CROHN 
     CROHN 
     CROHN 
     CROHN 
     CROHN 
     CROHN 
     CROHN 
     CROHN 
     CROHN 
     CROHN 
     CROHN 
     CROHN 
     CROHN 
     CROHN 
     CROHN 
     CROHN 
     CROHN 
     CROHN 
     CROHN 
     CROHN 
     CROHN 
     CROHN 
     CROHN 
     CROHN 
     CROHN 
     CROHN 
     CROHN 
     CROHN 
     CROHN 
     CROHN 
     CROHN 
     CROHN 
     CROHN 
     CROHN 
     SIC 
     CROHN 
     CROHN 
     CROHN 
     CROHN 
     CROHN 
     CROHN 
     CROHN 
     CROHN 
     CROHN 
     CROHN 
     CROHN 
     CROHN 
     CROHN 
     CROHN 
     CROHN 
     CROHN 
     CROHN 
     CROHN 
     CROHN 
     CROHN 
     CROHN 
     SIC 
     CROHN 
     CROHN 
     CROHN 
     CROHN 
     CROHN 
     CROHN 
     CROHN 
     CROHN 
     CROHN 
     CROHN 
     CROHN 
     CROHN 
     CROHN 
     CROHN 
     CROHN 
     CROHN 
     CROHN 
     CROHN 
     CROHN 
     CROHN 
     CROHN 
     CROHN 
     CROHN 
     CROHN 
     CROHN 
     CROHN 
     CROHN 
     CROHN 
     CROHN 
     CROHN 
     CROHN 
     CROHN 
     CROHN 
     CROHN 
     CROHN 
     CROHN 
     CROHN 
     CROHN 
     CROHN 
     CROHN 
     CROHN 
     CROHN 
     CROHN 
     CROHN 
     SIC 
     CROHN 
     CROHN 
     CROHN 
     CROHN 
     CROHN 
     CROHN 
     CROHN 
     CROHN 
     CROHN 
     CROHN 
     CROHN 
     CROHN 
     CROHN 
     CROHN 
     CROHN 
     CROHN 
     CROHN 
     CROHN 
     CROHN 
     CROHN 
     CROHN 
     CROHN 
     CROHN 
     CROHN 
     CROHN 
     CROHN 
     CROHN 
     CROHN 
     CROHN 
     CROHN 
     CROHN 
     CROHN 
     CROHN 
     CROHN 
     CROHN 
     CROHN 
     CROHN 
     CROHN 
     CROHN 
     CROHN 
     CROHN 
     CROHN 
     CROHN 
     CROHN 
     CROHN 
     CROHN 
     CROHN 
     CROHN 
     CROHN 
     CROHN 
     CROHN 
     CROHN 
     CROHN 
     CROHN 
     CROHN 
     CROHN 
     CROHN 
     CROHN 
     CROHN 
     CROHN 
     CROHN 
     CROHN 
     CROHN 
     CROHN 
     CROHN 
     CROHN 
     CROHN 
     CROHN 
     CROHN 
     CROHN 
     CROHN 
     CROHN 
     CROHN 
     CROHN 
     CROHN 
     CROHN 
     CROHN 
     CROHN 
     CROHN 
     CROHN 
     CROHN 
     CROHN 
     CROHN 
     CROHN 
     CROHN 
     CROHN 
     CROHN 
     CROHN 
     CROHN 
     CROHN 
     CROHN 
     CROHN 
     CROHN 
     CROHN 
     CROHN 
     CROHN 
     CROHN 
     CROHN 
     CROHN 
     CROHN 
     CROHN 
     CROHN 
     CROHN 
     CROHN 
     CROHN 
     CROHN 
     CROHN 
     CROHN 
     CROHN 
     CROHN 
     CROHN 
     CROHN 
     CROHN 
     CROHN 
     CROHN 
     CROHN 
     CROHN 
     CROHN 
     CROHN 
     CROHN 
     CROHN 
     CROHN 
     CROHN 
     CROHN 
     CROHN 
     CROHN 
     CROHN 
     CROHN 
     CROHN 
     CROHN 
     CROHN 
     DUOADK 
     DUOADK 
     DUOADK 
     DUOADK 
     DUOADK 
     DUOADK 
     DUOADK 
     DUOADK 
     DUOADK 
     DUOADK 
     DUOADK 
     DUOADK 
     DUOADK 
     DUOADK 
     DUOADK 
     DUOADK 
     DUOADK 
     DUOADK 
     DUOADK 
     DUOADK 
     DUOADK 
     DUOADK 
     DUOADK 
     DUOADK 
     DUOADK 
     DUOADK 
     DUOADK 
     DUOADK 
     DUOADK 
     DUOADK 
     DUOADK 
     DUOADK 
     DUOADK 
     CROHN 
     DUOADK 
     DUOADK 
     DUOADK 
     DUOADK 
     DUOADK 
     DUOADK 
     DUOADK 
     DUOADK 
     DUOADK 
     DUOADK 
     DUOADK 
     DUOADK 
     DUOADK 
     DUOADK 
     DUOADK 
     DUOADK 
     DUOADK 
     DUOADK 
     DUOADK 
     DUOADK 
     DUOADK 
     DUOADK 
     DUOADK 
     DUOADK 
     DUOADK 
     DUOADK 
     DUOADK 
     DUOADK 
     DUOADK 
     DUOADK 
     DUOADK 
     DUOADK 
     DUOADK 
     DUOADK 
     DUOADK 
     DUOADK 
     DUOADK 
     DUOADK 
     DUOADK 
     DUOADK 
     DUOADK 
     DUOADK 
     DUOADK 
     DUODINFLAEXT 
     DUOADK 
     DUOADK 
     DUOADK 
     DUOADK 
     DUOADK 
     DUOADK 
     DUOADK 
     DUOADK 
     DUOADK 
     DUOADK 
     DUOADK 
     DUOADK 
     DUOADK 
     DUOADK 
     DUOADK 
     DUOADK 
     DUOADK 
     DUOADK 
     DUOADK 
     DUOADK 
     DUOADK 
     DUOADK 
     DUOADK 
     DUOADK 
     DUOADK 
     DUOADK 
     DUOADK 
     DUOADK 
     DUOADK 
     DUOADK 
     DUOADK 
     DUOADK 
     DUOADK 
     DUOADK 
     DUOADK 
     DUOADK 
     DUOADK 
     CROHN 
     DUOADK 
     DUOADK 
     DUOADK 
     DUODINFLAEXT 
     DUOADK 
     DUOADK 
     DUOADK 
     DUOADK 
     DUOADK 
     DUOADK 
     DUOADK 
     DUOADK 
     DUOADK 
     DUOADK 
     DUOADK 
     DUOADK 
     DUOADK 
     DUOADK 
     DUOADK 
     DUOADK 
     DUOADK 
     DUOADK 
     DUOADK 
     DUOADK 
     DUOADK 
     DUODINFLAEXT 
     DUOADK 
     DUOADK 
     DUOADK 
     DUOADK 
     DUOADK 
     DUOADK 
     DUOADK 
     DUOADK 
     DUOADK 
     DUOADK 
     DUOADK 
     DUOADK 
     DUOADK 
     DUOADK 
     DUOADK 
     DUOADK 
     DUOADK 
     DUOADK 
     DUOADK 
     DUOADK 
     DUOADK 
     DUOADK 
     DUOADK 
     DUOADK 
     DUOADK 
     DUOADK 
     DUOADK 
     DUOADK 
     DUOADK 
     DUOADK 
     DUOADK 
     DUOADK 
     DUOADK 
     DUOADK 
     DUOADK 
     DUOADK 
     DUOADK 
     DUOADK 
     DUOADK 
     DUOADK 
     DUOADK 
     DUOADK 
     DUOADK 
     DUOADK 
     DUOADK 
     DUOADK 
     DUOADK 
     DUOADK 
     DUOADK 
     DUOADK 
     DUOADK 
     DUOADK 
     DUOADK 
     DUOADK 
     DUOADK 
     DUOADK 
     DUOADK 
     DUOADK 
     DUOADK 
     DUOADK 
     DUOADK 
     DUOADK 
     DUOADK 
     DUOADK 
     DUOADK 
     DUOADK 
     DUOADK 
     DUOADK 
     DUOADK 
     DUOADK 
     DUOADK 
     DUOADK 
     DUOADK 
     DUOADK 
     DUOADK 
     DUOADK 
     DUOADK 
     DUOADK 
     DUOADK 
     DUOADK 
     DUOADK 
     DUOADK 
     DUOADK 
     DUOADK 
     DUOADK 
     DUOADK 
     DUOADK 
     DUOADK 
     DUOADK 
     DUOADK 
     DUOADK 
     DUOADK 
     DUOADK 
     DUOADK 
     DUOADK 
     DUOADK 
     DUOADK 
     DUOADK 
     DUOADK 
     DUODINFLAEXT 
     DUOADK 
     DUOADK 
     DUOADK 
     DUOADK 
     DUOADK 
     DUOADK 
     DUOADK 
     DUOADK 
     DUOADK 
     DUOADK 
     DUOADK 
     DUOADK 
     DUOADK 
     SIC 
     DUOADK 
     DUOADK 
     DUOADK 
     DUOADK 
     DUOADK 
     DUOADK 
     DUOADK 
     DUOADK 
     DUOADK 
     DUOADK 
     DUOADK 
     DUOADK 
     DUOADK 
     DUOADK 
     DUOADK 
     DUOADK 
     DUOADK 
     DUOADK 
     DUOADK 
     DUOADK 
     DUOADK 
     DUOADK 
     DUOADK 
     DUOADK 
     DUOADK 
     DUOADK 
     DUOADK 
     DUOADK 
     DUOADK 
     DUOADK 
     DUOADK 
     DUOADK 
     DUOADK 
     DUOADK 
     DUOADK 
     DUOADK 
     DUOADK 
     DUOADK 
     DUOADK 
     DUOADK 
     DUOADK 
     DUOADK 
     DUOADK 
     DUOADK 
     DUOADK 
     DUOADK 
     DUOADK 
     DUOADK 
     DUOADK 
     DUOADK 
     SIC 
     DUOADK 
     DUOADK 
     DUOADK 
     DUOADK 
     DUOADK 
     CROHN 
     DUOADK 
     DUOADK 
     DUOADK 
     DUOADK 
     DUOADK 
     DUOADK 
     DUODINFLAEXT 
     DUOADK 
     DUOADK 
     DUOADK 
     DUOADK 
     DUOADK 
     DUOADK 
     DUOADK 
     DUOADK 
     DUOADK 
     DUOADK 
     DUOADK 
     DUOADK 
     DUOADK 
     DUOADK 
     DUOADK 
     DUOADK 
     DUOADK 
     DUOADK 
     DUOADK 
     DUOADK 
     DUOADK 
     DUOADK 
     DUOADK 
     DUOADK 
     DUOADK 
     DUOADK 
     DUOADK 
     DUOADK 
     DUOADK 
     DUOADK 
     DUOADK 
     DUOADK 
     DUOADK 
     DUOADK 
     SIC 
     DUOADK 
     DUOADK 
     DUOADK 
     DUODINFLAEXT 
     DUODINFLAEXT 
     DUOADK 
     DUODINFLAEXT 
     DUOADK 
     DUOADK 
     DUOADK 
     DUODINFLAEXT 
     DUOADK 
     DUOADK 
     DUOADK 
     DUOADK 
     DUOADK 
     DUOADK 
     DUOADK 
     DUOADK 
     DUOADK 
     DUOADK 
     DUOADK 
     DUOADK 
     DUOADK 
     DUOADK 
     DUOADK 
     DUOADK 
     DUOADK 
     DUOADK 
     DUOADK 
     DUOADK 
     DUOADK 
     DUOADK 
     DUOADK 
     DUOADK 
     DUOADK 
     DUOADK 
     DUOADK 
     DUOADK 
     DUOADK 
     DUOADK 
     DUOADK 
     DUOADK 
     DUOADK 
     DUOADK 
     DUOADK 
     DUOADK 
     DUODINFLAEXT 
     DUOADK 
     DUOADK 
     DUOADK 
     DUOADK 
     DUOADK 
     DUOADK 
     DUOADK 
     DUOADK 
     DUOADK 
     DUOADK 
     DUOADK 
     DUOADK 
     DUOADK 
     DUOADK 
     DUODINFLAEXT 
     DUOADK 
     DUOADK 
     DUOADK 
     DUOADK 
     DUOADK 
     DUOADK 
     DUOADK 
     DUOADK 
     DUOADK 
     DUOADK 
     DUOADK 
     DUOADK 
     DUOADK 
     DUOADK 
     DUOADK 
     DUOADK 
     DUODINFLAEXT 
     DUOADK 
     DUOADK 
     DUOADK 
     DUOADK 
     DUOADK 
     DUOADK 
     DUOADK 
     DUOADK 
     DUOADK 
     DUOADK 
     DUOADK 
     DUOADK 
     DUOADK 
     DUOADK 
     DUOADK 
     DUOADK 
     DUOADK 
     DUOADK 
     DUOADK 
     DUOADK 
     DUOADK 
     DUODINFLAEXT 
     DUOADK 
     DUOADK 
     DUOADK 
     DUOADK 
     DUOADK 
     DUODINFLAEXT 
     DUOADK 
     DUOADK 
     DUOADK 
     DUOADK 
     DUODINFLAEXT 
     DUOADK 
     DUOADK 
     DUOADK 
     DUOADK 
     DUOADK 
     DUOADK 
     DUOADK 
     DUODINFLAEXT 
     DUODINFLAEXT 
     DUOADK 
     DUOADK 
     DUOADK 
     DUOADK 
     DUOADK 
     DUOADK 
     DUOADK 
     DUOADK 
     DUOADK 
     DUOADK 
     DUOADK 
     DUOADK 
     DUOADK 
     DUODINFLAEXT 
     DUODINFLAEXT 
     DUOADK 
     DUOADK 
     DUODINFLAEXT 
     DUOADK 
     DUOADK 
     DUODINFLAEXT 
     DUOADK 
     DUOADK 
     DUOADK 
     DUODINFLAEXT 
     DUOADK 
     DUODINFLAEXT 
     DUOADK 
     DUOADK 
     DUOADK 
     DUODINFLAEXT 
     DUOADK 
     DUOADK 
     DUODINFLAEXT 
     DUODINFLAEXT 
     DUODINFLAEXT 
     DUOADK 
     DUOADK 
     DUOADK 
     DUOADK 
     DUOADK 
     DUOADK 
     DUODINFLAEXT 
     DUODINFLAEXT 
     DUODINFLAEXT 
     DUOADK 
     DUODINFLAEXT 
     DUODINFLAEXT 
     DUOADK 
     DUOADK 
     DUOADK 
     DUOADK 
     DUOADK 
     DUOADK 
     DUOADK 
     DUODINFLAEXT 
     DUOADK 
     DUOADK 
     DUOADK 
     DUOADK 
     DUOADK 
     DUODINFLAEXT 
     DUOADK 
     DUOADK 
     DUOADK 
     DUOADK 
     DUOADK 
     DUOADK 
     DUOADK 
     DUOADK 
     DUOADK 
     DUOADK 
     DUOADK 
     DUOADK 
     DUOADK 
     DUOADK 
     DUODINFLAEXT 
     DUOADK 
     DUODINFLAEXT 
     DUOADK 
     DUOADK 
     DUOADK 
     DUODINFLAEXT 
     DUOADK 
     DUOADK 
     DUOADK 
     DUOADK 
     DUODINFLAEXT 
     DUOADK 
     DUODINFLAEXT 
     DUODINFLAEXT 
     DUOADK 
     DUODINFLAEXT 
     DUOADK 
     DUOADK 
     DUOADK 
     DUOADK 
     DUOADK 
     DUOADK 
     DUOADK 
     DUOADK 
     DUODINFLAEXT 
     DUOADK 
     DUOADK 
     DUOADK 
     DUOADK 
     DUOADK 
     DUOADK 
     DUOADK 
     DUOADK 
     DUOADK 
     DUOADK 
     DUOADK 
     DUOADK 
     DUOADK 
     DUOADK 
     DUOADK 
     DUOADK 
     DUOADK 
     DUOADK 
     DUOADK 
     DUOADK 
     DUOADK 
     DUOADK 
     DUOADK 
     DUOADK 
     DUODINFLAEXT 
     DUODINFLAEXT 
     DUOADK 
     DUOADK 
     DUOADK 
     DUOADK 
     DUOADK 
     DUOADK 
     DUOADK 
     DUOADK 
     DUOADK 
     DUODINFLAEXT 
     DUOADK 
     DUODINFLAEXT 
     DUOADK 
     DUOADK 
     DUODINFLAEXT 
     SIC 
     DUOADK 
     DUOADK 
     DUOADK 
     DUOADK 
     DUODINFLAEXT 
     DUOADK 
     DUOADK 
     DUODINFLAEXT 
     DUOADK 
     DUOADK 
     DUOADK 
     DUOADK 
     DUOADK 
     DUOADK 
     DUOADK 
     DUOADK 
     DUOADK 
     DUOADK 
     DUOADK 
     DUOADK 
     DUOADK 
     DUOADK 
     DUOADK 
     DUOADK 
     DUOADK 
     DUOADK 
     DUOADK 
     DUOADK 
     DUODINFLAEXT 
     DUOADK 
     DUOADK 
     DUOADK 
     DUOADK 
     DUOADK 
     DUOADK 
     DUOADK 
     DUODINFLAEXT 
     DUOADK 
     DUOADK 
     DUOADK 
     DUOADK 
     DUOADK 
     DUOADK 
     DUOADK 
     DUODINFLAEXT 
     DUOADK 
     DUOADK 
     DUOADK 
     DUOADK 
     DUOADK 
     DUOADK 
     DUOADK 
     DUOADK 
     DUOADK 
     DUOADK 
     DUOADK 
     DUOADK 
     DUOADK 
     DUOADK 
     DUOADK 
     DUOADK 
     DUOADK 
     DUOADK 
     DUOADK 
     DUOADK 
     DUODINFLAEXT 
     DUOADK 
     DUOADK 
     DUOADK 
     DUODINFLAEXT 
     DUODINFLAEXT 
     DUOADK 
     DUOADK 
     DUOADK 
     DUOADK 
     DUOADK 
     DUOADK 
     DUOADK 
     DUODINFLAEXT 
     DUOADK 
     DUOADK 
     DUOADK 
     DUOADK 
     DUOADK 
     DUOADK 
     DUOADK 
     DUOADK 
     DUOADK 
     DUOADK 
     DUOADK 
     DUOADK 
     DUOADK 
     DUOADK 
     DUOADK 
     DUOADK 
     DUOADK 
     DUOADK 
     DUOADK 
     DUOADK 
     DUOADK 
     DUOADK 
     DUOADK 
     DUOADK 
     DUOADK 
     DUOADK 
     DUOADK 
     DUOADK 
     DUOADK 
     DUOADK 
     DUOADK 
     DUOADK 
     DUOADK 
     DUOADK 
     DUOADK 
     DUOADK 
     DUOADK 
     DUOADK 
     DUOADK 
     DUOADK 
     DUOADK 
     DUOADK 
     DUOADK 
     DUOADK 
     DUOADK 
     DUODINFLAEXT 
     DUODINFLAEXT 
     DUODINFLAEXT 
     DUODINFLAEXT 
     DUODINFLAEXT 
     DUODINFLAEXT 
     DUODINFLAEXT 
     DUODINFLAEXT 
     DUODINFLAEXT 
     DUODINFLAEXT 
     DUODINFLAEXT 
     DUODINFLAEXT 
     DUODINFLAEXT 
     DUODINFLAEXT 
     DUODINFLAEXT 
     DUODINFLAEXT 
     DUODINFLAEXT 
     DUODINFLAEXT 
     DUODINFLAEXT 
     DUODINFLAEXT 
     DUODINFLAEXT 
     DUODINFLAEXT 
     DUODINFLAEXT 
     DUODINFLAEXT 
     DUODINFLAEXT 
     DUODINFLAEXT 
     DUODINFLAEXT 
     DUODINFLAEXT 
     DUODINFLAEXT 
     DUODINFLAEXT 
     DUODINFLAEXT 
     DUODINFLAEXT 
     DUODINFLAEXT 
     DUODINFLAEXT 
     DUODINFLAEXT 
     DUODINFLAEXT 
     DUODINFLAEXT 
     DUODINFLAEXT 
     DUODINFLAEXT 
     DUODINFLAEXT 
     DUODINFLAEXT 
     DUODINFLAEXT 
     DUODINFLAEXT 
     DUODINFLAEXT 
     DUODINFLAEXT 
     DUODINFLAEXT 
     SIC 
     DUODINFLAEXT 
     DUODINFLAEXT 
     DUODINFLAEXT 
     DUODINFLAEXT 
     DUODINFLAEXT 
     DUODINFLAEXT 
     DUODINFLAEXT 
     DUODINFLAEXT 
     DUODINFLAEXT 
     DUODINFLAEXT 
     DUODINFLAEXT 
     DUODINFLAEXT 
     DUODINFLAEXT 
     DUODINFLAEXT 
     DUODINFLAEXT 
     DUODINFLAEXT 
     DUODINFLAEXT 
     SIC 
     DUODINFLAEXT 
     DUODINFLAEXT 
     DUODINFLAEXT 
     DUODINFLAEXT 
     DUODINFLAEXT 
     DUODINFLAEXT 
     DUODINFLAEXT 
     DUODINFLAEXT 
     DUODINFLAEXT 
     DUODINFLAEXT 
     DUODINFLAEXT 
     DUOADK 
     DUODINFLAEXT 
     DUODINFLAEXT 
     DUODINFLAEXT 
     DUODINFLAEXT 
     DUODINFLAEXT 
     DUODINFLAEXT 
     DUODINFLAEXT 
     DUODINFLAEXT 
     DUODINFLAEXT 
     DUODINFLAEXT 
     DUODINFLAEXT 
     DUODINFLAEXT 
     DUODINFLAEXT 
     DUODINFLAEXT 
     DUODINFLAEXT 
     DUODINFLAEXT 
     DUODINFLAEXT 
     DUODINFLAEXT 
     DUODINFLAEXT 
     DUODINFLAEXT 
     DUODINFLAEXT 
     DUODINFLAEXT 
     DUODINFLAEXT 
     DUODINFLAEXT 
     DUODINFLAEXT 
     DUODINFLAEXT 
     DUODINFLAEXT 
     DUODINFLAEXT 
     DUODINFLAEXT 
     DUODINFLAEXT 
     DUODINFLAEXT 
     DUODINFLAEXT 
     DUODINFLAEXT 
     DUODINFLAEXT 
     DUODINFLAEXT 
     DUODINFLAEXT 
     DUODINFLAEXT 
     DUODINFLAEXT 
     DUODINFLAEXT 
     DUODINFLAEXT 
     DUODINFLAEXT 
     DUODINFLAEXT 
     DUODINFLAEXT 
     DUODINFLAEXT 
     DUODINFLAEXT 
     DUODINFLAEXT 
     DUODINFLAEXT 
     DUODINFLAEXT 
     DUODINFLAEXT 
     DUODINFLAEXT 
     DUODINFLAEXT 
     DUODINFLAEXT 
     DUODINFLAEXT 
     DUODINFLAEXT 
     DUODINFLAEXT 
     DUODINFLAEXT 
     DUODINFLAEXT 
     DUODINFLAEXT 
     DUODINFLAEXT 
     DUODINFLAEXT 
     DUODINFLAEXT 
     DUODINFLAEXT 
     DUODINFLAEXT 
     DUODINFLAEXT 
     DUODINFLAEXT 
     DUODINFLAEXT 
     DUODINFLAEXT 
     DUODINFLAEXT 
     DUODINFLAEXT 
     DUODINFLAEXT 
     DUODINFLAEXT 
     DUODINFLAEXT 
     DUODINFLAEXT 
     DUODINFLAEXT 
     DUODINFLAEXT 
     DUODINFLAEXT 
     DUODINFLAEXT 
     DUODINFLAEXT 
     DUODINFLAEXT 
     DUODINFLAEXT 
     DUODINFLAEXT 
     DUODINFLAEXT 
     DUODINFLAEXT 
     DUODINFLAEXT 
     DUODINFLAEXT 
     DUODINFLAEXT 
     DUODINFLAEXT 
     DUODINFLAEXT 
     DUODINFLAEXT 
     DUODINFLAEXT 
     DUODINFLAEXT 
     DUODINFLAEXT 
     DUODINFLAEXT 
     DUODINFLAEXT 
     DUODINFLAEXT 
     SIC 
     DUODINFLAEXT 
     DUODINFLAEXT 
     DUODINFLAEXT 
     DUODINFLAEXT 
     DUODINFLAEXT 
     DUODINFLAEXT 
     DUODINFLAEXT 
     DUODINFLAEXT 
     DUODINFLAEXT 
     DUODINFLAEXT 
     DUODINFLAEXT 
     DUODINFLAEXT 
     DUODINFLAEXT 
     DUODINFLAEXT 
     DUODINFLAEXT 
     DUODINFLAEXT 
     DUODINFLAEXT 
     DUODINFLAEXT 
     DUODINFLAEXT 
     DUODINFLAEXT 
     DUODINFLAEXT 
     DUODINFLAEXT 
     DUODINFLAEXT 
     DUODINFLAEXT 
     DUODINFLAEXT 
     DUODINFLAEXT 
     DUODINFLAEXT 
     DUODINFLAEXT 
     DUODINFLAEXT 
     DUODINFLAEXT 
     DUODINFLAEXT 
     DUODINFLAEXT 
     DUODINFLAEXT 
     DUODINFLAEXT 
     DUODINFLAEXT 
     DUODINFLAEXT 
     DUODINFLAEXT 
     DUODINFLAEXT 
     DUODINFLAEXT 
     DUODINFLAEXT 
     DUODINFLAEXT 
     DUODINFLAEXT 
     DUODINFLAEXT 
     DUODINFLAEXT 
     DUODINFLAEXT 
     DUODINFLAEXT 
     DUODINFLAEXT 
     DUODINFLAEXT 
     DUODINFLAEXT 
     DUODINFLAEXT 
     DUODINFLAEXT 
     DUODINFLAEXT 
     DUODINFLAEXT 
     DUODINFLAEXT 
     DUOADK 
     DUODINFLAEXT 
     DUODINFLAEXT 
     DUODINFLAEXT 
     DUOADK 
     DUODINFLAEXT 
     DUODINFLAEXT 
     DUODINFLAEXT 
     DUODINFLAEXT 
     DUODINFLAEXT 
     SIC 
     DUODINFLAEXT 
     DUODINFLAEXT 
     DUODINFLAEXT 
     DUODINFLAEXT 
     DUODINFLAEXT 
     DUODINFLAEXT 
     DUODINFLAEXT 
     DUODINFLAEXT 
     DUODINFLAEXT 
     DUODINFLAEXT 
     DUODINFLAEXT 
     DUODINFLAEXT 
     DUODINFLAEXT 
     DUODINFLAEXT 
     DUODINFLAEXT 
     DUODINFLAEXT 
     DUODINFLAEXT 
     DUODINFLAEXT 
     DUODINFLAEXT 
     DUODINFLAEXT 
     DUODINFLAEXT 
     DUODINFLAEXT 
     DUODINFLAEXT 
     DUODINFLAEXT 
     DUODINFLAEXT 
     DUODINFLAEXT 
     DUODINFLAEXT 
     DUODINFLAEXT 
     DUODINFLAEXT 
     DUODINFLAEXT 
     DUODINFLAEXT 
     DUODINFLAEXT 
     DUODINFLAEXT 
     DUODINFLAEXT 
     DUODINFLAEXT 
     DUODINFLAEXT 
     DUODINFLAEXT 
     DUODINFLAEXT 
     DUODINFLAEXT 
     DUODINFLAEXT 
     DUODINFLAEXT 
     DUODINFLAEXT 
     DUODINFLAEXT 
     DUODINFLAEXT 
     DUODINFLAEXT 
     DUODINFLAEXT 
     DUODINFLAEXT 
     DUODINFLAEXT 
     DUODINFLAEXT 
     DUODINFLAEXT 
     DUODINFLAEXT 
     DUODINFLAEXT 
     DUODINFLAEXT 
     DUODINFLAEXT 
     DUODINFLAEXT 
     DUODINFLAEXT 
     DUODINFLAEXT 
     DUODINFLAEXT 
     DUODINFLAEXT 
     DUODINFLAEXT 
     CROHN 
     DUODINFLAEXT 
     DUODINFLAEXT 
     DUOADK 
     DUODINFLAEXT 
     DUODINFLAEXT 
     DUODINFLAEXT 
     DUODINFLAEXT 
     DUODINFLAEXT 
     DUODINFLAEXT 
     DUODINFLAEXT 
     DUODINFLAEXT 
     CROHN 
     DUODINFLAEXT 
     DUODINFLAEXT 
     DUODINFLAEXT 
     DUODINFLAEXT 
     DUODINFLAEXT 
     DUODINFLAEXT 
     DUODINFLAEXT 
     DUODINFLAEXT 
     DUODINFLAEXT 
     DUODINFLAEXT 
     DUODINFLAEXT 
     DUODINFLAEXT 
     DUODINFLAEXT 
     DUODINFLAEXT 
     DUODINFLAEXT 
     DUODINFLAEXT 
     DUODINFLAEXT 
     DUODINFLAEXT 
     DUODINFLAEXT 
     DUODINFLAEXT 
     DUODINFLAEXT 
     DUODINFLAEXT 
     DUODINFLAEXT 
     DUODINFLAEXT 
     DUODINFLAEXT 
     DUODINFLAEXT 
     DUODINFLAEXT 
     DUODINFLAEXT 
     DUODINFLAEXT 
     DUODINFLAEXT 
     DUODINFLAEXT 
     DUODINFLAEXT 
     DUODINFLAEXT 
     DUODINFLAEXT 
     DUODINFLAEXT 
     DUODINFLAEXT 
     DUOADK 
     DUODINFLAEXT 
     DUODINFLAEXT 
     DUODINFLAEXT 
     DUODINFLAEXT 
     DUODINFLAEXT 
     DUODINFLAEXT 
     DUODINFLAEXT 
     DUODINFLAEXT 
     DUODINFLAEXT 
     DUOADK 
     DUODINFLAEXT 
     DUOADK 
     DUODINFLAEXT 
     DUODINFLAEXT 
     DUODINFLAEXT 
     DUODINFLAEXT 
     DUODINFLAEXT 
     DUODINFLAEXT 
     DUODINFLAEXT 
     DUODINFLAEXT 
     DUODINFLAEXT 
     DUODINFLAEXT 
     DUODINFLAEXT 
     DUODINFLAEXT 
     DUODINFLAEXT 
     DUODINFLAEXT 
     DUODINFLAEXT 
     DUODINFLAEXT 
     DUODINFLAEXT 
     DUODINFLAEXT 
     DUODINFLAEXT 
     DUODINFLAEXT 
     DUODINFLAEXT 
     DUODINFLAEXT 
     DUODINFLAEXT 
     DUODINFLAEXT 
     SIC 
     DUODINFLAEXT 
     DUODINFLAEXT 
     DUODINFLAEXT 
     DUODINFLAEXT 
     DUODINFLAEXT 
     DUODINFLAEXT 
     DUODINFLAEXT 
     DUODINFLAEXT 
     DUODINFLAEXT 
     DUODINFLAEXT 
     DUOADK 
     DUODINFLAEXT 
     DUODINFLAEXT 
     DUODINFLAEXT 
     SIC 
     DUODINFLAEXT 
     DUODINFLAEXT 
     DUODINFLAEXT 
     DUODINFLAEXT 
     DUODINFLAEXT 
     DUODINFLAEXT 
     DUODINFLAEXT 
     DUODINFLAEXT 
     DUODINFLAEXT 
     DUODINFLAEXT 
     DUODINFLAEXT 
     DUODINFLAEXT 
     DUODINFLAEXT 
     DUODINFLAEXT 
     CROHN 
     DUODINFLAEXT 
     DUODINFLAEXT 
     DUODINFLAEXT 
     DUODINFLAEXT 
     DUODINFLAEXT 
     DUODINFLAEXT 
     DUODINFLAEXT 
     DUODINFLAEXT 
     DUODINFLAEXT 
     DUODINFLAEXT 
     DUODINFLAEXT 
     DUODINFLAEXT 
     DUODINFLAEXT 
     DUODINFLAEXT 
     DUODINFLAEXT 
     DUODINFLAEXT 
     DUODINFLAEXT 
     DUODINFLAEXT 
     DUODINFLAEXT 
     DUODINFLAEXT 
     DUODINFLAEXT 
     DUODINFLAEXT 
     DUODINFLAEXT 
     DUODINFLAEXT 
     DUODINFLAEXT 
     DUODINFLAEXT 
     DUODINFLAEXT 
     DUODINFLAEXT 
     DUODINFLAEXT 
     DUODINFLAEXT 
     DUODINFLAEXT 
     DUODINFLAEXT 
     DUODINFLAEXT 
     DUODINFLAEXT 
     DUODINFLAEXT 
     DUODINFLAEXT 
     DUODINFLAEXT 
     DUODINFLAEXT 
     DUODINFLAEXT 
     DUODINFLAEXT 
     SIC 
     DUODINFLAEXT 
     DUODINFLAEXT 
     DUODINFLAEXT 
     DUODINFLAEXT 
     DUODINFLAEXT 
     DUODINFLAEXT 
     DUODINFLAEXT 
     DUODINFLAEXT 
     DUODINFLAEXT 
     DUODINFLAEXT 
     DUODINFLAEXT 
     DUODINFLAEXT 
     DUODINFLAEXT 
     DUODINFLAEXT 
     DUODINFLAEXT 
     DUODINFLAEXT 
     DUODINFLAEXT 
     DUODINFLAEXT 
     DUODINFLAEXT 
     SIC 
     DUODINFLAEXT 
     DUODINFLAEXT 
     DUODINFLAEXT 
     DUODINFLAEXT 
     DUODINFLAEXT 
     DUODINFLAEXT 
     DUODINFLAEXT 
     DUODINFLAEXT 
     DUODINFLAEXT 
     DUODINFLAEXT 
     SIC 
     DUODINFLAEXT 
     DUODINFLAEXT 
     DUODINFLAEXT 
     DUODINFLAEXT 
     DUODINFLAEXT 
     DUODINFLAEXT 
     DUODINFLAEXT 
     DUODINFLAEXT 
     DUODINFLAEXT 
     SIC 
     DUODINFLAEXT 
     DUODINFLAEXT 
     DUODINFLAEXT 
     DUODINFLAEXT 
     DUODINFLAEXT 
     DUODINFLAEXT 
     DUODINFLAEXT 
     DUODINFLAEXT 
     DUODINFLAEXT 
     DUODINFLAEXT 
     DUODINFLAEXT 
     CROHN 
     DUODINFLAEXT 
     DUODINFLAEXT 
     DUODINFLAEXT 
     DUODINFLAEXT 
     DUODINFLAEXT 
     DUODINFLAEXT 
     DUODINFLAEXT 
     DUODINFLAEXT 
     DUODINFLAEXT 
     DUODINFLAEXT 
     DUODINFLAEXT 
     DUODINFLAEXT 
     DUODINFLAEXT 
     DUOADK 
     DUODINFLAEXT 
     DUODINFLAEXT 
     DUODINFLAEXT 
     DUODINFLAEXT 
     DUODINFLAEXT 
     DUODINFLAEXT 
     DUODINFLAEXT 
     DUODINFLAEXT 
     DUODINFLAEXT 
     DUODINFLAEXT 
     DUODINFLAEXT 
     DUODINFLAEXT 
     DUODINFLAEXT 
     DUODINFLAEXT 
     DUODINFLAEXT 
     DUODINFLAEXT 
     DUODINFLAEXT 
     DUODINFLAEXT 
     DUODINFLAEXT 
     DUODINFLAEXT 
     DUODINFLAEXT 
     DUODINFLAEXT 
     DUODINFLAEXT 
     DUODINFLAEXT 
     DUODINFLAEXT 
     DUODINFLAEXT 
     DUODINFLAEXT 
     DUODINFLAEXT 
     DUODINFLAEXT 
     DUODINFLAEXT 
     SIC 
     DUODINFLAEXT 
     DUODINFLAEXT 
     DUODINFLAEXT 
     DUODINFLAEXT 
     DUODINFLAEXT 
     DUODINFLAEXT 
     DUODINFLAEXT 
     DUODINFLAEXT 
     DUODINFLAEXT 
     DUODINFLAEXT 
     DUODINFLAEXT 
     DUODINFLAEXT 
     DUODINFLAEXT 
     DUODINFLAEXT 
     DUODINFLAEXT 
     DUODINFLAEXT 
     DUODINFLAEXT 
     DUODINFLAEXT 
     DUODINFLAEXT 
     DUODINFLAEXT 
     DUODINFLAEXT 
     DUODINFLAEXT 
     DUODINFLAEXT 
     DUODINFLAEXT 
     DUOADK 
     DUODINFLAEXT 
     DUODINFLAEXT 
     DUODINFLAEXT 
     DUODINFLAEXT 
     DUODINFLAEXT 
     DUODINFLAEXT 
     DUODINFLAEXT 
     DUODINFLAEXT 
     DUODINFLAEXT 
     DUODINFLAEXT 
     DUODINFLAEXT 
     DUODINFLAEXT 
     CROHN 
     SIC 
     SIC 
     SIC 
     DUODINFLAEXT 
     DUODINFLAEXT 
     SIC 
     DUODINFLAEXT 
     DUODINFLAEXT 
     DUODINFLAEXT 
     DUODINFLAEXT 
     DUODINFLAEXT 
     DUODINFLAEXT 
     DUODINFLAEXT 
     DUODINFLAEXT 
     DUODINFLAEXT 
     DUODINFLAEXT 
     DUODINFLAEXT 
     DUODINFLAEXT 
     DUODINFLAEXT 
     DUODINFLAEXT 
     DUODINFLAEXT 
     DUODINFLAEXT 
     DUODINFLAEXT 
     DUODINFLAEXT 
     DUODINFLAEXT 
     DUODINFLAEXT 
     DUODINFLAEXT 
     DUODINFLAEXT 
     DUODINFLAEXT 
     DUODINFLAEXT 
     DUODINFLAEXT 
     DUODINFLAEXT 
     DUODINFLAEXT 
     DUODINFLAEXT 
     DUODINFLAEXT 
     DUODINFLAEXT 
     DUODINFLAEXT 
     DUODINFLAEXT 
     DUODINFLAEXT 
     DUODINFLAEXT 
     DUODINFLAEXT 
     DUODINFLAEXT 
     DUODINFLAEXT 
     DUODINFLAEXT 
     DUODINFLAEXT 
     DUODINFLAEXT 
     DUODINFLAEXT 
     DUODINFLAEXT 
     DUODINFLAEXT 
     DUODINFLAEXT 
     DUODINFLAEXT 
     DUODINFLAEXT 
     DUODINFLAEXT 
     DUODINFLAEXT 
     DUODINFLAEXT 
     CROHN 
     DUODINFLAEXT 
     DUODINFLAEXT 
     DUODINFLAEXT 
     DUODINFLAEXT 
     DUODINFLAEXT 
     DUODINFLAEXT 
     DUODINFLAEXT 
     DUODINFLAEXT 
     DUODINFLAEXT 
     DUODINFLAEXT 
     DUODINFLAEXT 
     DUODINFLAEXT 
     DUODINFLAEXT 
     DUODINFLAEXT 
     DUODINFLAEXT 
     DUODINFLAEXT 
     DUODINFLAEXT 
     DUODINFLAEXT 
     DUODINFLAEXT 
     DUODINFLAEXT 
     DUODINFLAEXT 
     DUODINFLAEXT 
     DUODINFLAEXT 
     DUODINFLAEXT 
     DUODINFLAEXT 
     DUODINFLAEXT 
     DUODINFLAEXT 
     DUODINFLAEXT 
     DUODINFLAEXT 
     DUODINFLAEXT 
     DUODINFLAEXT 
     DUOADK 
     DUODINFLAEXT 
     DUODINFLAEXT 
     DUODINFLAEXT 
     DUODINFLAEXT 
     DUODINFLAEXT 
     DUODINFLAEXT 
     DUODINFLAEXT 
     DUODINFLAEXT 
     DUODINFLAEXT 
     DUODINFLAEXT 
     DUODINFLAEXT 
     DUODINFLAEXT 
     DUODINFLAEXT 
     DUODINFLAEXT 
     DUODINFLAEXT 
     DUODINFLAEXT 
     DUODINFLAEXT 
     DUODINFLAEXT 
     DUODINFLAEXT 
     DUODINFLAEXT 
     DUODINFLAEXT 
     DUODINFLAEXT 
     DUODINFLAEXT 
     DUODINFLAEXT 
     DUODINFLAEXT 
     DUODINFLAEXT 
     DUODINFLAEXT 
     DUODINFLAEXT 
     DUODINFLAEXT 
     DUODINFLAEXT 
     DUODINFLAEXT 
     DUODINFLAEXT 
     DUODINFLAEXT 
     DUODINFLAEXT 
     DUODINFLAEXT 
     DUODINFLAEXT 
     DUODINFLAEXT 
     DUODINFLAEXT 
     DUODINFLAEXT 
     DUODINFLAEXT 
     DUODINFLAEXT 
     DUODINFLAEXT 
     DUODINFLAEXT 
     DUODINFLAEXT 
     DUODINFLAEXT 
     DUODINFLAEXT 
     DUODINFLAEXT 
     DUODINFLAEXT 
     DUODINFLAEXT 
     DUODINFLAEXT 
     SIC 
     DUODINFLAEXT 
     DUODINFLAEXT 
     DUODINFLAEXT 
     DUODINFLAEXT 
     DUODINFLAEXT 
     DUODINFLAEXT 
     DUODINFLAEXT 
     DUODINFLAEXT 
     DUODINFLAEXT 
     DUODINFLAEXT 
     DUODINFLAEXT 
     DUODINFLAEXT 
     DUODINFLAEXT 
     DUODINFLAEXT 
     DUODINFLAEXT 
     DUODINFLAEXT 
     DUODINFLAEXT 
     DUODINFLAEXT 
     DUODINFLAEXT 
     DUODINFLAEXT 
     DUODINFLAEXT 
     DUODINFLAEXT 
     DUODINFLAEXT 
     DUODINFLAEXT 
     DUODINFLAEXT 
     DUODINFLAEXT 
     DUODINFLAEXT 
     DUODINFLAEXT 
     DUODINFLAEXT 
     DUODINFLAEXT 
     DUODINFLAEXT 
     DUODINFLAEXT 
     DUODINFLAEXT 
     DUODINFLAEXT 
     DUODINFLAEXT 
     CROHN 
     DUODINFLAEXT 
     DUODINFLAEXT 
     DUODINFLAEXT 
     DUODINFLAEXT 
     DUODINFLAEXT 
     DUODINFLAEXT 
     DUODINFLAEXT 
     DUODINFLAEXT 
     DUODINFLAEXT 
     DUODINFLAEXT 
     DUODINFLAEXT 
     DUODINFLAEXT 
     DUODINFLAEXT 
     DUODINFLAEXT 
     DUODINFLAEXT 
     DUODINFLAEXT 
     DUODINFLAEXT 
     DUODINFLAEXT 
     DUODINFLAEXT 
     DUODINFLAEXT 
     DUODINFLAEXT 
     DUODINFLAEXT 
     DUODINFLAEXT 
     DUODINFLAEXT 
     DUODINFLAEXT 
     DUODINFLAEXT 
     DUODINFLAEXT 
     DUODINFLAEXT 
     DUODINFLAEXT 
     DUODINFLAEXT 
     DUODINFLAEXT 
     DUODINFLAEXT 
     DUODINFLAEXT 
     DUODINFLAEXT 
     DUODINFLAEXT 
     DUODINFLAEXT 
     DUODINFLAEXT 
     DUODINFLAEXT 
     DUODINFLAEXT 
     DUODINFLAEXT 
     DUODINFLAEXT 
     DUODINFLAEXT 
     DUODINFLAEXT 
     DUODINFLAEXT 
     DUODINFLAEXT 
     DUODINFLAEXT 
     DUODINFLAEXT 
     DUODINFLAEXT 
     DUODINFLAEXT 
     DUODINFLAEXT 
     DUODINFLAEXT 
     DUODINFLAEXT 
     DUODINFLAEXT 
     DUODINFLAEXT 
     DUODINFLAEXT 
     DUODINFLAEXT 
     DUODINFLAEXT 
     DUODINFLAEXT 
     DUODINFLAEXT 
     DUODINFLAEXT 
     DUODINFLAEXT 
     DUODINFLAEXT 
     DUODINFLAEXT 
     DUODINFLAEXT 
     DUODINFLAEXT 
     DUODINFLAEXT 
     DUODINFLAEXT 
     DUODINFLAEXT 
     DUODINFLAEXT 
     DUODINFLAEXT 
     DUODINFLAEXT 
     DUODINFLAEXT 
     DUODINFLAEXT 
     DUODINFLAEXT 
     DUODINFLAEXT 
     DUODINFLAEXT 
     DUODINFLAEXT 
     DUODINFLAEXT 
     DUODINFLAEXT 
     DUODINFLAEXT 
     DUODINFLAEXT 
     DUODINFLAEXT 
     DUODINFLAEXT 
     DUODINFLAEXT 
     DUODINFLAEXT 
     DUODINFLAEXT 
     DUODINFLAEXT 
     DUODINFLAEXT 
     DUODINFLAEXT 
     DUODINFLAEXT 
     DUODINFLAEXT 
     DUODINFLAEXT 
     DUODINFLAEXT 
     DUODINFLAEXT 
     DUODINFLAEXT 
     DUODINFLAEXT 
     DUODINFLAEXT 
     DUODINFLAEXT 
     DUODINFLAEXT 
     DUODINFLAEXT 
     DUODINFLAEXT 
     DUODINFLAEXT 
     DUODINFLAEXT 
     DUODINFLAEXT 
     DUODINFLAEXT 
     DUODINFLAEXT 
     DUODINFLAEXT 
     DUODINFLAEXT 
     DUODINFLAEXT 
     DUODINFLAEXT 
     DUODINFLAEXT 
     DUODINFLAEXT 
     DUODINFLAEXT 
     DUODINFLAEXT 
     DUODINFLAEXT 
     DUODINFLAEXT 
     DUODINFLAEXT 
     DUODINFLAEXT 
     DUODINFLAEXT 
     DUODINFLAEXT 
     DUODINFLAEXT 
     DUODINFLAEXT 
     DUODINFLAEXT 
     DUODINFLAEXT 
     DUODINFLAEXT 
     DUODINFLAEXT 
     DUODINFLAEXT 
     DUODINFLAEXT 
     DUODINFLAEXT 
     DUODINFLAEXT 
     DUODINFLAEXT 
     DUODINFLAEXT 
     DUODINFLAEXT 
     DUODINFLAEXT 
     DUODINFLAEXT 
     DUODINFLAEXT 
     DUODINFLAEXT 
     DUODINFLAEXT 
     DUODINFLAEXT 
     DUODINFLAEXT 
     DUODINFLAEXT 
     DUODINFLAEXT 
     DUODINFLAEXT 
     DUODINFLAEXT 
     DUODINFLAEXT 
     DUODINFLAEXT 
     DUODINFLAEXT 
     DUODINFLAEXT 
     DUODINFLAEXT 
     DUODINFLAEXT 
     DUODINFLAEXT 
     DUODINFLAEXT 
     DUODINFLAEXT 
     DUODINFLAEXT 
     DUODINFLAEXT 
     DUODINFLAEXT 
     DUODINFLAEXT 
     DUODINFLAEXT 
     DUODINFLAEXT 
     DUODINFLAEXT 
     DUODINFLAEXT 
     DUODINFLAEXT 
     DUODINFLAEXT 
     DUODINFLAEXT 
     DUODINFLAEXT 
     DUODINFLAEXT 
     DUODINFLAEXT 
     DUODINFLAEXT 
     DUODINFLAEXT 
     DUODINFLAEXT 
     DUODINFLAEXT 
     DUODINFLAEXT 
     DUODINFLAEXT 
     DUODINFLAEXT 
     DUODINFLAEXT 
     DUODINFLAEXT 
     DUODINFLAEXT 
     DUODINFLAEXT 
     DUODINFLAEXT 
     DUODINFLAEXT 
     DUODINFLAEXT 
     DUODINFLAEXT 
     DUODINFLAEXT 
     DUODINFLAEXT 
     DUODINFLAEXT 
     DUODINFLAEXT 
     DUODINFLAEXT 
     DUODINFLAEXT 
     DUODINFLAEXT 
     DUODINFLAEXT 
     DUODINFLAEXT 
     DUODINFLAEXT 
     DUODINFLAEXT 
     DUODINFLAEXT 
     DUODINFLAEXT 
     DUODINFLAEXT 
     DUODINFLAEXT 
     DUODINFLAEXT 
     DUODINFLAEXT 
     DUODINFLAEXT 
     DUODINFLAEXT 
     DUODINFLAEXT 
     DUODINFLAEXT 
     DUODINFLAEXT 
     DUODINFLAEXT 
     DUODINFLAEXT 
     DUOADK 
     DUODINFLAEXT 
     DUODINFLAEXT 
     DUODINFLAEXT 
     DUODINFLAEXT 
     DUODINFLAEXT 
     DUODINFLAEXT 
     DUODINFLAEXT 
     DUODINFLAEXT 
     DUODINFLAEXT 
     DUODINFLAEXT 
     DUODINFLAEXT 
     DUODINFLAEXT 
     DUODINFLAEXT 
     DUODINFLAEXT 
     DUODINFLAEXT 
     DUODINFLAEXT 
     DUODINFLAEXT 
     DUODINFLAEXT 
     DUODINFLAEXT 
     DUODINFLAEXT 
     DUODINFLAEXT 
     DUODINFLAEXT 
     DUODINFLAEXT 
     DUODINFLAEXT 
     DUODINFLAEXT 
     DUODINFLAEXT 
     DUODINFLAEXT 
     DUODINFLAEXT 
     DUODINFLAEXT 
     DUODINFLAEXT 
     DUOADK 
     DUODINFLAEXT 
     DUODINFLAEXT 
     DUOADK 
     DUODINFLAEXT 
     DUODINFLAEXT 
     DUODINFLAEXT 
     DUODINFLAEXT 
     DUODINFLAEXT 
     DUODINFLAEXT 
     DUODINFLAEXT 
     DUODINFLAEXT 
     DUOADK 
     DUODINFLAEXT 
     DUODINFLAEXT 
     DUODINFLAEXT 
     DUODINFLAEXT 
     DUODINFLAEXT 
     DUODINFLAEXT 
     DUODINFLAEXT 
     DUODINFLAEXT 
     DUODINFLAEXT 
     DUODINFLAEXT 
     DUODINFLAEXT 
     DUODINFLAEXT 
     DUODINFLAEXT 
     DUODINFLAEXT 
     DUODINFLAEXT 
     DUOADK 
     DUODINFLAEXT 
     DUODINFLAEXT 
     DUODINFLAEXT 
     DUODINFLAEXT 
     DUODINFLAEXT 
     DUODINFLAEXT 
     DUODINFLAEXT 
     DUODINFLAEXT 
     DUODINFLAEXT 
     DUODINFLAEXT 
     DUODINFLAEXT 
     DUODINFLAEXT 
     DUODINFLAEXT 
     DUODINFLAEXT 
     DUODINFLAEXT 
     DUODINFLAEXT 
     DUODINFLAEXT 
     DUODINFLAEXT 
     DUODINFLAEXT 
     DUODINFLAEXT 
     DUODINFLAEXT 
     DUODINFLAEXT 
     DUODINFLAEXT 
     DUODINFLAEXT 
     DUODINFLAEXT 
     DUODINFLAEXT 
     DUODINFLAEXT 
     DUODINFLAEXT 
     DUODINFLAEXT 
     DUODINFLAEXT 
     DUODINFLAEXT 
     DUODINFLAEXT 
     DUOADK 
     DUODINFLAEXT 
     DUODINFLAEXT 
     DUODINFLAEXT 
     DUODINFLAEXT 
     DUODINFLAEXT 
     DUODINFLAEXT 
     DUODINFLAEXT 
     DUODINFLAEXT 
     DUODINFLAEXT 
     DUODINFLAEXT 
     DUODINFLAEXT 
     DUODINFLAEXT 
     DUODINFLAEXT 
     DUODINFLAEXT 
     DUODINFLAEXT 
     DUOADK 
     DUOADK 
     DUODINFLAEXT 
     DUODINFLAEXT 
     DUODINFLAEXT 
     DUODINFLAEXT 
     DUODINFLAEXT 
     DUODINFLAEXT 
     DUODINFLAEXT 
     DUODINFLAEXT 
     DUODINFLAEXT 
     DUODINFLAEXT 
     DUODINFLAEXT 
     DUODINFLAEXT 
     DUODINFLAEXT 
     DUODINFLAEXT 
     DUODINFLAEXT 
     DUODINFLAEXT 
     DUODINFLAEXT 
     DUODINFLAEXT 
     DUODINFLAEXT 
     DUODINFLAEXT 
     DUODINFLAEXT 
     DUODINFLAEXT 
     DUODINFLAEXT 
     DUODINFLAEXT 
     DUODINFLAEXT 
     DUODINFLAEXT 
     DUODINFLAEXT 
     DUODINFLAEXT 
     DUODINFLAEXT 
     DUODINFLAEXT 
     DUODINFLAEXT 
     DUODINFLAEXT 
     DUODINFLAEXT 
     DUODINFLAEXT 
     DUODINFLAEXT 
     DUODINFLAEXT 
     DUODINFLAEXT 
     DUODINFLAEXT 
     DUODINFLAEXT 
     DUODINFLAEXT 
     DUODINFLAEXT 
     DUODINFLAEXT 
     DUODINFLAEXT 
     DUODINFLAEXT 
     DUODINFLAEXT 
     DUODINFLAEXT 
     DUODINFLAEXT 
     DUODINFLAEXT 
     DUODINFLAEXT 
     DUODINFLAEXT 
     DUODINFLAEXT 
     DUODINFLAEXT 
     DUODINFLAEXT 
     DUODINFLAEXT 
     DUODINFLAEXT 
     DUODINFLAEXT 
     DUODINFLAEXT 
     DUODINFLAEXT 
     DUODINFLAEXT 
     DUODINFLAEXT 
     DUODINFLAEXT 
     DUODINFLAEXT 
     DUODINFLAEXT 
     DUODINFLAEXT 
     DUODINFLAEXT 
     DUODINFLAEXT 
     DUODINFLAEXT 
     DUODINFLAEXT 
     DUODINFLAEXT 
     DUODINFLAEXT 
     DUODINFLAEXT 
     DUODINFLAEXT 
     DUODINFLAEXT 
     DUODINFLAEXT 
     DUODINFLAEXT 
     DUODINFLAEXT 
     DUODINFLAEXT 
     DUODINFLAEXT 
     DUODINFLAEXT 
     DUODINFLAEXT 
     DUODINFLAEXT 
     DUODINFLAEXT 
     DUODINFLAEXT 
     DUOADK 
     DUODINFLAEXT 
     DUODINFLAEXT 
     DUODINFLAEXT 
     DUODINFLAEXT 
     DUODINFLAEXT 
     DUODINFLAEXT 
     DUODINFLAEXT 
     DUODINFLAEXT 
     DUODINFLAEXT 
     DUODINFLAEXT 
     DUODINFLAEXT 
     DUODINFLAEXT 
     DUODINFLAEXT 
     DUODINFLAEXT 
     DUODINFLAEXT 
     DUODINFLAEXT 
     DUODINFLAEXT 
     DUODINFLAEXT 
     DUODINFLAEXT 
     DUODINFLAEXT 
     DUODINFLAEXT 
     DUODINFLAEXT 
     DUODINFLAEXT 
     DUODINFLAEXT 
     DUODINFLAEXT 
     DUODINFLAEXT 
     SIC 
     SIC 
     SIC 
     SIC 
     SIC 
     SIC 
     SIC 
     SIC 
     SIC 
     SIC 
     SIC 
     SIC 
     SIC 
     SIC 
     SIC 
     SIC 
     SIC 
     SIC 
     SIC 
     SIC 
     SIC 
     SIC 
     SIC 
     SIC 
     SIC 
     SIC 
     SIC 
     SIC 
     SIC 
     SIC 
     SIC 
     SIC 
     SIC 
     SIC 
     SIC 
     DUOADK 
     SIC 
     SIC 
     SIC 
     SIC 
     SIC 
     SIC 
     SIC 
     SIC 
     SIC 
     SIC 
     SIC 
     DUODINFLAEXT 
     SIC 
     SIC 
     DUODINFLAEXT 
     SIC 
     CROHN 
     CROHN 
     CROHN 
     SIC 
     SIC 
     DUODINFLAEXT 
     SIC 
     SIC 
     SIC 
     SIC 
     SIC 
     SIC 
     SIC 
     SIC 
     SIC 
     CROHN 
     SIC 
     SIC 
     SIC 
     SIC 
     SIC 
     SIC 
     SIC 
     SIC 
     SIC 
     SIC 
     SIC 
     SIC 
     SIC 
     SIC 
     SIC 
     CROHN 
     SIC 
     SIC 
     SIC 
     SIC 
     SIC 
     SIC 
     SIC 
     SIC 
     SIC 
     SIC 
     SIC 
     SIC 
     SIC 
     SIC 
     SIC 
     SIC 
     SIC 
     SIC 
     DUODINFLAEXT 
     DUODINFLAEXT 
     CROHN 
     SIC 
     SIC 
     SIC 
     SIC 
     DUODINFLAEXT 
     SIC 
     SIC 
     SIC 
     SIC 
     SIC 
     SIC 
     SIC 
     SIC 
     DUODINFLAEXT 
     SIC 
     SIC 
     SIC 
     DUODINFLAEXT 
     DUODINFLAEXT 
     DUODINFLAEXT 
     DUODINFLAEXT 
     DUODINFLAEXT 
     DUODINFLAEXT 
     SIC 
     DUODINFLAEXT 
     SIC 
     DUODINFLAEXT 
     DUODINFLAEXT 
     SIC 
     CROHN 
     DUODINFLAEXT 
     SIC 
     DUODINFLAEXT 
     SIC 
     SIC 
     SIC 
     SIC 
     SIC 
     SIC 
     SIC 
     SIC 
     DUODINFLAEXT 
     SIC 
     SIC 
     SIC 
     SIC 
     SIC 
     SIC 
     SIC 
     SIC 
     SIC 
     SIC 
     SIC 
     SIC 
     SIC 
     SIC 
     SIC 
     SIC 
     SIC 
     SIC 
     SIC 
     SIC 
     CROHN 
     SIC 
     SIC 
     SIC 
     SIC 
     SIC 
     SIC 
     SIC 
     SIC 
     SIC 
     SIC 
     SIC 
     SIC 
     SIC 
     SIC 
     SIC 
     SIC 
     SIC 
     SIC 
     SIC 
     SIC 
     CROHN 
     SIC 
     SIC 
     SIC 
     SIC 
     SIC 
     SIC 
     SIC 
     SIC 
     SIC 
     DUODINFLAEXT 
     SIC 
     SIC 
     SIC 
     SIC 
     SIC 
     DUODINFLAEXT 
     SIC 
     SIC 
     SIC 
     CROHN 
     SIC 
     SIC 
     SIC 
     SIC 
     CROHN 
     SIC 
     SIC 
     SIC 
     SIC 
     SIC 
     SIC 
     SIC 
     SIC 
     DUODINFLAEXT 
     SIC 
     SIC 
     SIC 
     SIC 
     SIC 
     SIC 
     SIC 
     SIC 
     SIC 
     CROHN 
     DUODINFLAEXT 
     SIC 
     SIC 
     SIC 
     SIC 
     DUODINFLAEXT 
     DUODINFLAEXT 
     DUOADK 
     DUODINFLAEXT 
     SIC 
     CROHN 
     SIC 
     DUODINFLAEXT 
     SIC 
     SIC 
     SIC 
     DUODINFLAEXT 
     SIC 
     SIC 
     SIC 
     SIC 
     SIC 
     SIC 
     SIC 
     SIC 
     SIC 
     SIC 
     SIC 
     SIC 
     SIC 
     SIC 
     SIC 
     SIC 
     SIC 
     DUODINFLAEXT 
     DUODINFLAEXT 
     SIC 
     SIC 
     SIC 
     SIC 
     SIC 
     CROHN 
     SIC 
     SIC 
     SIC 
     SIC 
     SIC 
     SIC 
     SIC 
     SIC 
     SIC 
     SIC 
     SIC 
     SIC 
     SIC 
     SIC 
     SIC 
     SIC 
     SIC 
     SIC 
     SIC 
     CROHN 
     SIC 
     SIC 
     SIC 
     SIC 
     SIC 
     SIC 
     SIC 
     SIC 
     SIC 
     SIC 
     SIC 
     SIC 
     SIC 
     SIC 
     SIC 
     SIC 
     SIC 
     SIC 
     SIC 
     SIC 
     SIC 
     SIC 
     SIC 
     SIC 
     SIC 
     SIC 
     SIC 
     SIC 
     SIC 
     SIC 
     SIC 
     SIC 
     SIC 
     SIC 
     SIC 
     SIC 
     CROHN 
     SIC 
     SIC 
     SIC 
     SIC 
     SIC 
     SIC 
     SIC 
     SIC 
     SIC 
     SIC 
     SIC 
     SIC 
     SIC 
     SIC 
     SIC 
     SIC 
     SIC 
     SIC 
     SIC 
     SIC 
     SIC 
     SIC 
     SIC 
     SIC 
     SIC 
     SIC 
     SIC 
     SIC 
     SIC 
     SIC 
     SIC 
     SIC 
     SIC 
     SIC 
     SIC 
     SIC 
     SIC 
     SIC 
     SIC 
     SIC 
     SIC 
     SIC 
     SIC 
     SIC 
     SIC 
     SIC 
     SIC 
     SIC 
     SIC 
     SIC 
     SIC 
     SIC 
     SIC 
     SIC 
     SIC 
     SIC 
     SIC 
     SIC 
     SIC 
     SIC 
     SIC 
     SIC 
     SIC 
     SIC 
     SIC 
     SIC 
     SIC 
     SIC 
     SIC 
     SIC 
     SIC 
     SIC 
     SIC 
     SIC 
     SIC 
     SIC 
     SIC 
     SIC 
     SIC 
     SIC 
     SIC 
     SIC 
     SIC 
     SIC 
     SIC 
     SIC 
     SIC 
     SIC 
     SIC 
     SIC 
     SIC 
     SIC 
     SIC 
     SIC 
     SIC 
     SIC 
     SIC 
     SIC 
     SIC 
     SIC 
     SIC 
     SIC 
     SIC 
     SIC 
     SIC 
     SIC 
     SIC 
     SIC 
     SIC 
     SIC 
     SIC 
     SIC 
     SIC 
     SIC 
     SIC 
     SIC 
     SIC 
     SIC 
     SIC 
     SIC 
     SIC 
     SIC 
     CROHN 
     SIC 
     SIC 
     SIC 
     SIC 
     SIC 
     SIC 
     SIC 
     SIC 
     SIC 
     SIC 
     SIC 
     SIC 
     SIC 
     SIC 
     SIC 
     SIC 
     SIC 
     SIC 
     SIC 
     SIC 
     SIC 
     SIC 
     SIC 
     SIC 
     SIC 
     SIC 
     SIC 
     SIC 
     SIC 
     SIC 
     SIC 
     SIC 
     SIC 
     SIC 
     SIC 
     SIC 
     SIC 
     SIC 
     SIC 
     SIC 
     SIC 
     SIC 
     SIC 
     SIC 
     SIC 
     SIC 
     SIC 
     SIC 
     SIC 
     SIC 
     SIC 
     SIC 
     SIC 
     SIC 
     SIC 
     SIC 
     SIC 
     SIC 
     SIC 
     SIC 
     SIC 
     SIC 
     SIC 
     SIC 
     SIC 
     SIC 
     SIC 
     SIC 
     SIC 
     SIC 
     SIC 
     SIC 
     SIC 
     SIC 
     SIC 
     SIC 
     SIC 
     SIC 
     SIC 
     SIC 
     SIC 
     SIC 
     SIC 
     SIC 
     SIC 
     SIC 
     SIC 
     SIC 
     SIC 
     SIC 
     SIC 
     SIC 
     SIC 
     CROHN 
     SIC 
     SIC 
     SIC 
     SIC 
     SIC 
     SIC 
     DUODINFLAEXT 
     SIC 
     SIC 
     SIC 
     SIC 
     SIC 
     SIC 
     SIC 
     SIC 
     SIC 
     SIC 
     SIC 
     DUODINFLAEXT 
     SIC 
     SIC 
     SIC 
     SIC 
     SIC 
     SIC 
     SIC 
     SIC 
     SIC 
     SIC 
     SIC 
     SIC 
     SIC 
     SIC 
     SIC 
     SIC 
     SIC 
     SIC 
     SIC 
     SIC 
     SIC 
     SIC 
     SIC 
     SIC 
     SIC 
     SIC 
     SIC 
     SIC 
     SIC 
     SIC 
     SIC 
     SIC 
     SIC 
     SIC 
     SIC 
     SIC 
     SIC 
     SIC 
     SIC 
     SIC 
     SIC 
     SIC 
     SIC 
     SIC 
     SIC 
     SIC 
     SIC 
     SIC 
     SIC 
     SIC 
     SIC 
     SIC 
     SIC 
     SIC 
     SIC 
     SIC 
     SIC 
     SIC 
     SIC 
     SIC 
     CROHN 
     SIC 
     SIC 
     SIC 
     SIC 
     SIC 
     SIC 
     SIC 
     SIC 
     SIC 
     SIC 
     SIC 
     SIC 
     SIC 
     SIC 
     SIC 
     SIC 
     SIC 
     SIC 
     SIC 
     SIC 
     SIC 
     SIC 
     SIC 
     SIC 
     SIC 
     SIC 
     SIC 
     SIC 
     SIC 
     SIC 
     SIC 
     SIC 
     SIC 
     SIC 
     SIC 
     SIC 
     SIC 
     SIC 
     SIC 
     SIC 
     SIC 
     SIC 
     SIC 
     SIC 
     SIC 
     SIC 
     SIC 
     CROHN 
     SIC 
     SIC 
     SIC 
     SIC 
     SIC 
     SIC 
     SIC 
     SIC 
     SIC 
     SIC 
     SIC 
     SIC 
     SIC 
     SIC 
     SIC 
     SIC 
     SIC 
     SIC 
     SIC 
     SIC 
     SIC 
     SIC 
     SIC 
     SIC 
     SIC 
     SIC 
     SIC 
     SIC 
     SIC 
     SIC 
     SIC 
     SIC 
     SIC 
     SIC 
     SIC 
     SIC 
     SIC 
     SIC 
     SIC 
     SIC 
     SIC 
     CROHN 
     SIC 
     SIC 
     SIC 
     SIC 
     SIC 
     SIC 
     SIC 
     SIC 
     SIC 
     SIC 
     SIC 
     SIC 
     SIC 
     SIC 
     SIC 
     SIC 
     SIC 
     SIC 
     SIC 
     SIC 
     SIC 
     CROHN 
     SIC 
     SIC 
     SIC 
     SIC 
     SIC 
     SIC 
     SIC 
     SIC 
     SIC 
     SIC 
     SIC 
     SIC 
     SIC 
     SIC 
     SIC 
     SIC 
     SIC 
     SIC 
     SIC 
     SIC 
     SIC 
     SIC 
     SIC 
     SIC 
     SIC 
     SIC 
     SIC 
     SIC 
     SIC 
     SIC 
     CD 
     SIC 
     CD 
     SIC 
     SIC 
     SIC 
     SIC 
     SIC 
     SIC 
     SIC 
     SIC 
     SIC 
     SIC 
     SIC 
     SIC 
     SIC 
     SIC 
     SIC 
     SIC 
     SIC 
     SIC 
     SIC 
     SIC 
     SIC 
     SIC 
     SIC 
     SIC 
     SIC 
     SIC 
     SIC 
     SIC 
     SIC 
     SIC 
     SIC 
     SIC 
     SIC 
     SIC 
     SIC 
     SIC 
     SIC 
     SIC 
     SIC 
     SIC 
     SIC 
     SIC 
     SIC 
     SIC 
     SIC 
     CROHN 
     SIC 
     SIC 
     SIC 
     SIC 
     SIC 
     SIC 
     SIC 
     SIC 
     SIC 
     SIC 
     SIC 
     SIC 
     SIC 
     SIC 
     SIC 
     SIC 
     SIC 
     SIC 
     SIC 
     SIC 
     SIC 
     SIC 
     SIC 
     SIC 
     SIC 
     SIC 
     SIC 
     SIC 
     SIC 
     SIC 
     SIC 
     SIC 
     SIC 
     SIC 
     SIC 
     SIC 
     SIC 
     SIC 
     SIC 
     SIC 
     SIC 
     SIC 
     CROHN 
     SIC 
     SIC 
     SIC 
     SIC 
     SIC 
     SIC 
     CROHN 
     SIC 
     SIC 
     SIC 
     SIC 
     SIC 
     SIC 
     SIC 
     SIC 
     SIC 
     SIC 
     SIC 
     SIC 
     SIC 
     SIC 
     SIC 
     SIC 
     SIC 
     SIC 
     CROHN 
     SIC 
     CROHN 
     SIC 
     SIC 
     SIC 
     SIC 
     SIC 
     SIC 
     SIC 
     CROHN 
     SIC 
     SIC 
     SIC 
     SIC 
     SIC 
     SIC 
     SIC 
     SIC 
     SIC 
     SIC 
     SIC 
     CROHN 
     SIC 
     SIC 
     SIC 
     SIC 
     CROHN 
     SIC 
     CROHN 
     SIC 
     CROHN 
     SIC 
     SIC 
     SIC 
     SIC 
     CROHN 
     SIC 
     SIC 
     SIC 
     SIC 
     SIC 
     SIC 
     SIC 
     SIC 
     SIC 
     SIC 
     SIC 
     SIC 
     SIC 
     SIC 
     SIC 
     SIC 
     SIC 
     SIC 
     SIC 
     SIC 
     SIC 
     SIC 
     SIC 
     SIC 
     SIC 
     SIC 
     SIC 
     SIC 
     CROHN 
     SIC 
     SIC 
     SIC 
     SIC 
     SIC 
     SIC 
     SIC 
     SIC 
     SIC 
     SIC 
     SIC 
     SIC 
     SIC 
     SIC 
     SIC 
     SIC 
     SIC 
     SIC 
     SIC 
     SIC 
     SIC 
     SIC 
     SIC 
     SIC 
     SIC 
     SIC 
     SIC 
     SIC 
     SIC 
     SIC 
     SIC 
     SIC 
     SIC 
     SIC 
     SIC 
     SIC 
     SIC 
     SIC 
     SIC 
     SIC 
     SIC 
     SIC 
     SIC 
     SIC 
     SIC 
     SIC 
     SIC 
     SIC 
     SIC 
     SIC 
     SIC 
     SIC 
     SIC 
     SIC 
     SIC 
     SIC 
     SIC 
     SIC 
     SIC 
     SIC 
     SIC 
     SIC 
     SIC 
     SIC 
     SIC 
     SIC 
     SIC 
     SIC 
     SIC 
     SIC 
     SIC 
     SIC 
     SIC 
     SIC 
     SIC 
     SIC 
     SIC 
     SIC 
     SIC 
     SIC 
     SIC 
     SIC 
     SIC 
     SIC 
     SIC 
     SIC 
     SIC 
     SIC 
     SIC 
     SIC 
     SIC 
     SIC 
     SIC 
     SIC 
     SIC 
     SIC 
     SIC 
     SIC 
     SIC 
     CROHN 
     SIC 
     SIC 
     SIC 
     SIC 
     SIC 
     SIC 
     SIC 
     SIC 
     SIC 
     SIC 
     SIC 
     SIC 
     SIC 
     SIC 
     SIC 
     SIC 
     SIC 
     SIC 
     SIC 
     SIC 
     SIC 
     SIC 
     SIC 
     SIC 
     SIC 
     SIC 
     SIC 
     SIC 
     SIC 
     SIC 
     SIC 
     SIC 
     SIC 
     SIC 
     SIC 
     SIC 
     SIC 
     SIC 
     SIC 
     SIC 
     SIC 
     SIC 
     SIC 
     SIC 
     SIC 
     SIC 
     SIC 
     SIC 
     SIC 
     SIC 
     SIC 
     SIC 
     SIC 
     SIC 
     CROHN 
     SIC 
     SIC 
     SIC 
     SIC 
     SIC 
     SIC 
     SIC 
     SIC 
     SIC 
     SIC 
     SIC 
     SIC 
     SIC 
     SIC 
     SIC 
     SIC 
     SIC 
     SIC 
     SIC 
     SIC 
     SIC 
     SIC 
     SIC 
     SIC 
     SIC 
     SIC 
     SIC 
     SIC 
     SIC 
     SIC 
     SIC 
     SIC 
     SIC 
     SIC 
     SIC 
     SIC 
     SIC 
     SIC 
     SIC 
     SIC 
     SIC 
     SIC 
     SIC 
     SIC 
     SIC 
     SIC 
     SIC 
     SIC 
     SIC 
     SIC 
     SIC 
     SIC 
     SIC 
     SIC 
     SIC 
     SIC 
     SIC 
     SIC 
     SIC 
     SIC 
     SIC 
     SIC 
     SIC 
     SIC 
     SIC 
     SIC 
     SIC 
     SIC 
     SIC 
     SIC 
     SIC 
     SIC 
     SIC 
     SIC 
     SIC 
     SIC 
     SIC 
     SIC 
     SIC 
     SIC 
     SIC 
     SIC 
     SIC 
     SIC 
     SIC 
     SIC 
     SIC 
     SIC 
     SIC 
     SIC 
     SIC 
     SIC 
     SIC 
     SIC 
     SIC 
     SIC 
     SIC 
     SIC 
     SIC 
     SIC 
     SIC 
     SIC 
     SIC 
     SIC 
     SIC 
     SIC 
     SIC 
     SIC 
     SIC 
     SIC 
     SIC 
     SIC 
     SIC 
     SIC 
     SIC 
     SIC 
     SIC 
     SIC 
     SIC 
     SIC 
     SIC 
     SIC 
     SIC 
     SIC 
     SIC 
     SIC 
     SIC 
     SIC 
     SIC 
     SIC 
     SIC 
     SIC 
     SIC 
     SIC 
     SIC 
     SIC 
     SIC 
     SIC 
     SIC 
     SIC 
     SIC 
     SIC 
     SIC 
     SIC 
     SIC 
     SIC 
     SIC 
     SIC 
     SIC 
     SIC 
     SIC 
     SIC 
     SIC 
     SIC 
     SIC 
     SIC 
     SIC 
     SIC 
     SIC 
     SIC 
     SIC 
     SIC 
     SIC 
     SIC 
     SIC 
     SIC 
     SIC 
     SIC 
     SIC 
     SIC 
     SIC 
     SIC 
     SIC 
     SIC 
     SIC 
     SIC 
     SIC 
     SIC 
     SIC 
     SIC 
     SIC 
     SIC 
     SIC 
     SIC 
     SIC 
     SIC 
     SIC 
     SIC 
     SIC 
     SIC 
     SIC 
     SIC 
     SIC 
     SIC 
     SIC 
     SIC 
     SIC 
     SIC 
     SIC 
     SIC 
     SIC 
     SIC 
     SIC 
     SIC 
     SIC 
     SIC 
     SIC 
     SIC 
     SIC 
     SIC 
     SIC 
     SIC 
     SIC 
     SIC 
     SIC 
     SIC 
     SIC 
     SIC 
     SIC 
     SIC 
     SIC 
     SIC 
     SIC 
     SIC 
     CROHN 
     SIC 
     SIC 
     SIC 
     SIC 
     SIC 
     SIC 
     SIC 
     SIC 
     SIC 
     SIC 
     SIC 
     SIC 
     SIC 
     SIC 
     SIC 
     SIC 
     SIC 
     SIC 
     SIC 
     SIC 
     SIC 
     SIC 
     SIC 
     SIC 
     SIC 
     SIC 
     SIC 
     SIC 
     SIC 
     SIC 
     SIC 
     SIC 
     SIC 
     SIC 
     SIC 
     SIC 
     SIC 
     SIC 
     SIC 
     SIC 
     SIC 
     SIC 
     SIC 
     SIC 
     SIC 
     SIC 
     SIC 
     SIC 
     SIC 
     SIC 
     SIC 
     SIC 
     SIC 
     SIC 
     SIC 
     SIC 
     SIC 
     SIC 
     SIC 
     SIC 
     SIC 
     SIC 
     SIC 
     SIC 
     SIC 
     SIC 
     SIC 
     SIC 
     SIC 
     SIC 
     SIC 
     SIC 
     SIC 
     SIC 
     SIC 
     SIC 
     SIC 
     SIC 
     SIC 
     SIC 
     SIC 
     SIC 
     SIC 
     SIC 
     SIC 
     SIC 
     SIC 
     SIC 
     SIC 
     SIC 
     SIC 
     SIC 
     SIC 
     SIC 
     SIC 
     SIC 
     SIC 
     SIC 
     SIC 
     SIC 
     SIC 
     SIC 
     SIC 
     SIC 
     SIC 
     SIC 
     SIC 
     SIC 
     SIC 
     SIC 
     SIC 
     SIC 
     SIC 
     SIC 
     SIC 
     SIC 
     SIC 
     SIC 
     SIC 
     SIC 
     SIC 
     SIC 
     SIC 
     SIC 
     SIC 
     SIC 
     SIC 
     SIC 
     SIC 
     SIC 
     SIC 
     SIC 
     SIC 
     SIC 
     SIC 
     SIC 
     SIC 
     SIC 
     SIC 
     SIC 
     SIC 
     SIC 
     SIC 
     SIC 
     SIC 
     SIC 
     SIC 
     SIC 
     SIC 
     SIC 
     SIC 
     SIC 
     SIC 
     SIC 
     SIC 
     SIC 
     SIC 
     SIC 
     SIC 
     SIC 
     SIC 
     SIC 
     SIC 
     SIC 
     SIC 
     SIC 
     SIC 
     SIC 
     SIC 
     SIC 
     SIC 
     SIC 
     SIC 
     SIC 
     SIC 
     SIC 
     SIC 
     SIC 
     SIC 
     SIC 
     SIC 
     SIC 
     SIC 
     SIC 
     SIC 
     SIC 
     SIC 
     SIC 
     SIC 
     SIC 
     SIC 
     SIC 
     SIC 
     SIC 
     SIC 
     SIC 
     SIC 
     SIC 
     SIC 
     SIC 
     SIC 
     SIC 
     SIC 
     SIC 
     SIC 
     SIC 
     SIC 
     SIC 
     SIC 
     SIC 
     SIC 
     SIC 
     SIC 
     SIC 
     SIC 
     SIC 
     SIC 
     SIC 
     SIC 
     SIC 
     SIC 
     SIC 
     SIC 
     SIC 
     SIC 
     SIC 
     SIC 
     SIC 
     SIC 
     CD 
     SIC 
     SIC 
     SIC 
     SIC 
     SIC 
     SIC 
     SIC 
     SIC 
     SIC 
     SIC 
     SIC 
     SIC 
     SIC 
     SIC 
     SIC 
     SIC 
     SIC 
     SIC 
     SIC 
     SIC 
     SIC 
     SIC 
     SIC 
     SIC 
     SIC 
     SIC 
     SIC 
     SIC 
     SIC 
     SIC 
     SIC 
     SIC 
     SIC 
     SIC 
     SIC 
     SIC 
     SIC 
     SIC 
     SIC 
     SIC 
     SIC 
     SIC 
     SIC 
     SIC 
     SIC 
     SIC 
     SIC 
     SIC 
     SIC 
     SIC 
     SIC 
     SIC 
     SIC 
     SIC 
     SIC 
     SIC 
     SIC 
     SIC 
     SIC 
     SIC 
     SIC 
     SIC 
     SIC 
     SIC 
     SIC 
     SIC 
     SIC 
     SIC 
     SIC 
     SIC 
     SIC 
     SIC 
     SIC 
     SIC 
     SIC 
     SIC 
     SIC 
     SIC 
     SIC 
     SIC 
     SIC 
     SIC 
     SIC 
     SIC 
     SIC 
     SIC 
     SIC 
     SIC 
     SIC 
     SIC 
     SIC 
     SIC 
     SIC 
     SIC 
     SIC 
     SIC 
     SIC 
     SIC 
     SIC 
     SIC 
     SIC 
     SIC 
     SIC 
     SIC 
     SIC 
     SIC 
     SIC 
     SIC 
     SIC 
     SIC 
     SIC 
     SIC 
     SIC 
     SIC 
     SIC 
     SIC 
     SIC 
     SIC 
     SIC 
     SIC 
     SIC 
     SIC 
     SIC 
     SIC 
     SIC 
     SIC 
     SIC 
     SIC 
     SIC 
     SIC 
     SIC 
     SIC 
     SIC 
     SIC 
     SIC 
     SIC 
     SIC 
     SIC 
     SIC 
     SIC 
     SIC 
     SIC 
     SIC 
     SIC 
     SIC 
     SIC 
     SIC 
     SIC 
     SIC 
     SIC 
     SIC 
     SIC 
     SIC 
     SIC 
     SIC 
     SIC 
     SIC 
     SIC 
     SIC 
     SIC 
     SIC 
     SIC 
     SIC 
     SIC 
     SIC 
     SIC 
     CD 
     SIC 
     SIC 
     SIC 
     SIC 
     SIC 
     SIC 
     SIC 
     SIC 
     SIC 
     SIC 
     SIC 
     SIC 
     SIC 
     SIC 
     SIC 
     SIC 
     SIC 
     SIC 
     SIC 
     SIC 
     SIC 
     SIC 
     SIC 
     SIC 
     SIC 
     SIC 
     SIC 
     SIC 
     SIC 
     SIC 
     SIC 
     SIC 
     SIC 
     SIC 
     SIC 
     SIC 
     SIC 
     SIC 
     SIC 
     SIC 
     SIC 
     SIC 
     SIC 
     SIC 
     SIC 
     SIC 
     SIC 
     SIC 
     SIC 
     SIC 
     SIC 
     SIC 
     SIC 
     SIC 
     SIC 
     SIC 
     SIC 
     SIC 
     SIC 
     SIC 
     SIC 
     SIC 
     SIC 
     SIC 
     SIC 
     SIC 
     SIC 
     SIC 
     SIC 
     SIC 
     SIC 
     SIC 
     SIC 
     SIC 
     SIC 
     SIC 
     SIC 
     SIC 
     SIC 
     SIC 
     SIC 
     SIC 
     SIC 
     SIC 
     SIC 
     SIC 
     SIC 
     SIC 
     SIC 
     SIC 
     SIC 
     SIC 
     SIC 
     SIC 
     SIC 
     SIC 
     SIC 
     SIC 
     SIC 
     SIC 
     SIC 
     SIC 
     SIC 
     SIC 
     SIC 
     SIC 
     SIC 
     SIC 
     SIC 
     SIC 
     SIC 
     SIC 
     SIC 
     SIC 
     SIC 
     SIC 
     SIC 
     SIC 
     SIC 
     SIC 
     SIC 
     SIC 
     SIC 
     SIC 
     SIC 
     SIC 
     SIC 
     SIC 
     SIC 
     SIC 
     SIC 
     SIC 
     SIC 
     SIC 
     SIC 
     SIC 
     SIC 
     SIC 
     SIC 
     SIC 
     SIC 
     SIC 
     SIC 
     SIC 
     SIC 
     SIC 
     SIC 
     SIC 
     SIC 
     SIC 
     SIC 
     SIC 
     SIC 
     SIC 
     SIC 
     SIC 
     SIC 
     SIC 
     SIC 
     SIC 
     SIC 
     SIC 
     SIC 
     SIC 
     SIC 
     SIC 
     SIC 
     SIC 
     SIC 
     SIC 
     SIC 
     SIC 
     SIC 
     SIC 
     SIC 
     SIC 
     SIC 
     SIC 
     SIC 
     SIC 
     SIC 
     SIC 
     SIC 
     SIC 
     SIC 
     SIC 
     SIC 
     SIC 
     SIC 
     SIC 
     SIC 
     SIC 
     SIC 
     SIC 
     SIC 
     SIC 
     SIC 
     SIC 
     SIC 
     SIC 
     SIC 
     SIC 
     SIC 
     SIC 
     SIC 
     SIC 
     SIC 
     SIC 
     SIC 
     SIC 
     SIC 
     SIC 
     SIC 
     SIC 
     SIC 
     SIC 
     SIC 
     SIC 
     SIC 
     SIC 
     SIC 
     SIC 
     SIC 
     SIC 
     SIC 
     SIC 
     SIC 
     SIC 
     SIC 
     SIC 
     SIC 
     SIC 
     SIC 
     SIC 
     SIC 
     SIC 
     SIC 
     SIC 
     SIC 
     SIC 
     SIC 
     SIC 
     SIC 
     SIC 
     SIC 
     SIC 
     SIC 
     SIC 
     SIC 
     SIC 
     SIC 
     SIC 
     SIC 
     SIC 
     SIC 
     SIC 
     SIC 
     SIC 
     SIC 
     SIC 
     SIC 
     SIC 
     SIC 
     SIC 
     SIC 
     SIC 
     SIC 
     SIC 
     SIC 
     SIC 
     SIC 
     SIC 
     SIC 
     SIC 
     SIC 
     SIC 
     SIC 
     CROHN 
     SIC 
     SIC 
     SIC 
     SIC 
     SIC 
     SIC 
     SIC 
     SIC 
     SIC 
     SIC 
     SIC 
     SIC 
     SIC 
     SIC 
     SIC 
     SIC 
     SIC 
     SIC 
     SIC 
     SIC 
     SIC 
     SIC 
     SIC 
     SIC 
     SIC 
     SIC 
     SIC 
     SIC 
     SIC 
     SIC 
     SIC 
     SIC 
     SIC 
     SIC 
     SIC 
     DUOADK 
     SIC 
     SIC 
     SIC 
     SIC 
     SIC 
     SIC 
     SIC 
     SIC 
     SIC 
     SIC 
     SIC 
     SIC 
     CROHN 
     SIC 
     SIC 
     SIC 
     SIC 
     SIC 
     SIC 
     SIC 
     SIC 
     SIC 
     SIC 
     SIC 
     SIC 
     CROHN 
     SIC 
     SIC 
     SIC 
     SIC 
     DUODINFLAEXT 
     SIC 
     SIC 
     SIC 
     SIC 
     SIC 
     SIC 
     SIC 
     SIC 
     SIC 
     SIC 
     SIC 
     SIC 
     SIC 
     SIC 
     SIC 
     SIC 
     SIC 
     SIC 
     SIC 
     SIC 
     SIC 
     SIC 
     SIC 
     SIC 
     SIC 
     SIC 
     SIC 
     SIC 
     SIC 
     SIC 
     SIC 
     SIC 
     SIC 
     SIC 
     SIC 
     SIC 
     SIC 
     SIC 
     SIC 
     SIC 
     SIC 
     SIC 
     SIC 
     SIC 
     SIC 
     SIC 
     SIC 
     SIC 
     SIC 
     SIC 
     SIC 
     SIC 
     SIC 
     SIC 
     SIC 
     SIC 
     SIC 
     SIC 
     SIC 
     SIC 
     SIC 
     SIC 
     SIC 
     SIC 
     SIC 
     SIC 
     SIC 
     SIC 
     SIC 
     SIC 
     SIC 
     SIC 
     SIC 
     SIC 
     SIC 
     SIC 
     SIC 
     SIC 
     SIC 
     SIC 
     SIC 
     SIC 
     SIC 
     SIC 
     SIC 
     SIC 
     SIC 
     SIC 
     SIC 
     SIC 
     SIC 
     SIC 
     SIC 
     SIC 
     SIC 
     SIC 
     SIC 
     SIC 
     SIC 
     SIC 
     SIC 
     SIC 
     SIC 
     SIC 
     SIC 
     CROHN 
     SIC 
     SIC 
     SIC 
     SIC 
     SIC 
     SIC 
     SIC 
     SIC 
     SIC 
     SIC 
     SIC 
     SIC 
     SIC 
     SIC 
     SIC 
     SIC 
     SIC 
     SIC 
     SIC 
     SIC 
     SIC 
     SIC 
     SIC 
     SIC 
     SIC 
     SIC 
     SIC 
     SIC 
     SIC 
     SIC 
     SIC 
     SIC 
     SIC 
     SIC 
     SIC 
     SIC 
     SIC 
     SIC 
     SIC 
     SIC 
     SIC 
     SIC 
     SIC 
     SIC 
     SIC 
     SIC 
     SIC 
     SIC 
     SIC 
     SIC 
     SIC 
     SIC 
     SIC 
     SIC 
     SIC 
     SIC 
     SIC 
     SIC 
     SIC 
     SIC 
     SIC 
     SIC 
     SIC 
     SIC 
     SIC 
     SIC 
     SIC 
     SIC 
     SIC 
     SIC 
     SIC 
     SIC 
     SIC 
     SIC 
     SIC 
     SIC 
     SIC 
     SIC 
     SIC 
     SIC 
     SIC 
     SIC 
     SIC 
     SIC 
     SIC 
     SIC 
     SIC 
     SIC 
     SIC 
     SIC 
     SIC 
     SIC 
     SIC 
     SIC 
     SIC 
     SIC 
     SIC 
     SIC 
     SIC 
     SIC 
     SIC 
     SIC 
     SIC 
     SIC 
     SIC 
     SIC 
     SIC 
     SIC 
     SIC 
     SIC 
     SIC 
     SIC 
     SIC 
     SIC 
     SIC 
     SIC 
     SIC 
     SIC 
     SIC 
     SIC 
     SIC 
     SIC 
     SIC 
     SIC 
     SIC 
     SIC 
     SIC 
     SIC 
     SIC 
     SIC 
     SIC 
     SIC 
     SIC 
     SIC 
     SIC 
     SIC 
     SIC 
     SIC 
     SIC 
     SIC 
     SIC 
     SIC 
     SIC 
     SIC 
     SIC 
     SIC 

>> -------------------------------

accuracy =

    0.9687

-------------------------------------

    0.0000    0.9993    0.0000    0.0000    0.0007
    0.0000    1.0000    0.0000    0.0000    0.0000
    0.0001    0.9994    0.0001    0.0001    0.0003
    0.0000    1.0000    0.0000    0.0000    0.0000
    0.0000    1.0000    0.0000    0.0000    0.0000
    0.0000    1.0000    0.0000    0.0000    0.0000
    0.0000    1.0000    0.0000    0.0000    0.0000
    0.0000    1.0000    0.0000    0.0000    0.0000
    0.0000    0.9999    0.0000    0.0000    0.0000
    0.0000    0.9994    0.0000    0.0000    0.0005
    0.0000    1.0000    0.0000    0.0000    0.0000
    0.0000    1.0000    0.0000    0.0000    0.0000
    0.0000    1.0000    0.0000    0.0000    0.0000
    0.0000    1.0000    0.0000    0.0000    0.0000
    0.0000    1.0000    0.0000    0.0000    0.0000
    0.0001    0.9999    0.0000    0.0000    0.0000
    0.0001    0.9999    0.0000    0.0000    0.0000
    0.0000    0.9999    0.0000    0.0000    0.0000
    0.0000    1.0000    0.0000    0.0000    0.0000
    0.0000    1.0000    0.0000    0.0000    0.0000
    0.0000    1.0000    0.0000    0.0000    0.0000
    0.0000    1.0000    0.0000    0.0000    0.0000
    0.0000    1.0000    0.0000    0.0000    0.0000
    0.0000    1.0000    0.0000    0.0000    0.0000
    0.0000    1.0000    0.0000    0.0000    0.0000
    0.0000    0.9964    0.0000    0.0001    0.0035
    0.0000    1.0000    0.0000    0.0000    0.0000
    0.0000    1.0000    0.0000    0.0000    0.0000
    0.0000    1.0000    0.0000    0.0000    0.0000
    0.0000    1.0000    0.0000    0.0000    0.0000
    0.0000    0.9999    0.0000    0.0000    0.0001
    0.0001    0.9997    0.0000    0.0001    0.0001
    0.0000    1.0000    0.0000    0.0000    0.0000
    0.0000    1.0000    0.0000    0.0000    0.0000
    0.0000    1.0000    0.0000    0.0000    0.0000
    0.0004    0.9970    0.0003    0.0021    0.0000
    0.0000    1.0000    0.0000    0.0000    0.0000
    0.0000    1.0000    0.0000    0.0000    0.0000
    0.0000    1.0000    0.0000    0.0000    0.0000
    0.0000    0.9999    0.0000    0.0000    0.0001
    0.0000    1.0000    0.0000    0.0000    0.0000
    0.0000    1.0000    0.0000    0.0000    0.0000
    0.0000    1.0000    0.0000    0.0000    0.0000
    0.0000    1.0000    0.0000    0.0000    0.0000
    0.0000    1.0000    0.0000    0.0000    0.0000
    0.0000    0.9984    0.0009    0.0000    0.0007
    0.0000    0.9998    0.0000    0.0001    0.0001
    0.0000    0.9998    0.0000    0.0000    0.0002
    0.0000    0.9993    0.0000    0.0001    0.0005
    0.2320    0.3764    0.1959    0.0265    0.1692
    0.0000    0.9985    0.0001    0.0000    0.0014
    0.0000    0.9997    0.0001    0.0000    0.0002
    0.0000    1.0000    0.0000    0.0000    0.0000
    0.0000    1.0000    0.0000    0.0000    0.0000
    0.0000    1.0000    0.0000    0.0000    0.0000
    0.0000    1.0000    0.0000    0.0000    0.0000
    0.0000    0.9996    0.0000    0.0001    0.0002
    0.0000    0.9999    0.0000    0.0000    0.0001
    0.0000    1.0000    0.0000    0.0000    0.0000
    0.0001    0.9913    0.0036    0.0002    0.0049
    0.0000    0.9989    0.0002    0.0001    0.0008
    0.0001    0.9496    0.0001    0.0000    0.0503
    0.0000    0.9989    0.0001    0.0007    0.0003
    0.0000    0.9998    0.0000    0.0000    0.0002
    0.0001    0.9999    0.0000    0.0000    0.0000
    0.0000    1.0000    0.0000    0.0000    0.0000
    0.0000    1.0000    0.0000    0.0000    0.0000
    0.0000    1.0000    0.0000    0.0000    0.0000
    0.0000    0.9350    0.0000    0.0001    0.0649
    0.0001    0.9785    0.0001    0.0000    0.0212
    0.0000    1.0000    0.0000    0.0000    0.0000
    0.0000    1.0000    0.0000    0.0000    0.0000
    0.0000    0.9996    0.0004    0.0000    0.0000
    0.0000    0.9978    0.0001    0.0002    0.0019
    0.0000    1.0000    0.0000    0.0000    0.0000
    0.0000    0.9978    0.0000    0.0000    0.0022
    0.0000    0.9582    0.0061    0.0010    0.0347
    0.0000    1.0000    0.0000    0.0000    0.0000
    0.0000    0.9994    0.0000    0.0000    0.0005
    0.0000    0.9997    0.0000    0.0001    0.0003
    0.0000    1.0000    0.0000    0.0000    0.0000
    0.0000    0.9998    0.0000    0.0000    0.0001
    0.0000    0.9985    0.0000    0.0000    0.0015
    0.0000    1.0000    0.0000    0.0000    0.0000
    0.0000    0.9950    0.0000    0.0000    0.0050
    0.0000    1.0000    0.0000    0.0000    0.0000
    0.0000    1.0000    0.0000    0.0000    0.0000
    0.0000    0.9998    0.0000    0.0001    0.0001
    0.0000    1.0000    0.0000    0.0000    0.0000
    0.0000    1.0000    0.0000    0.0000    0.0000
    0.0000    1.0000    0.0000    0.0000    0.0000
    0.0000    1.0000    0.0000    0.0000    0.0000
    0.0000    1.0000    0.0000    0.0000    0.0000
    0.0000    0.9999    0.0000    0.0000    0.0001
    0.0000    1.0000    0.0000    0.0000    0.0000
    0.0008    0.9989    0.0000    0.0000    0.0003
    0.0000    1.0000    0.0000    0.0000    0.0000
    0.0000    1.0000    0.0000    0.0000    0.0000
    0.0000    1.0000    0.0000    0.0000    0.0000
    0.0000    0.9913    0.0000    0.0000    0.0086
    0.0000    0.9975    0.0001    0.0017    0.0007
    0.0005    0.9994    0.0000    0.0000    0.0000
    0.0000    1.0000    0.0000    0.0000    0.0000
    0.0000    1.0000    0.0000    0.0000    0.0000
    0.0000    1.0000    0.0000    0.0000    0.0000
    0.0000    1.0000    0.0000    0.0000    0.0000
    0.0000    1.0000    0.0000    0.0000    0.0000
    0.0002    0.9965    0.0000    0.0031    0.0002
    0.0004    0.9992    0.0000    0.0000    0.0004
    0.0004    0.9969    0.0004    0.0024    0.0000
    0.0009    0.9494    0.0001    0.0005    0.0491
    0.0000    1.0000    0.0000    0.0000    0.0000
    0.0002    0.9998    0.0000    0.0000    0.0000
    0.0000    1.0000    0.0000    0.0000    0.0000
    0.0000    0.9998    0.0000    0.0002    0.0000
    0.0000    0.9999    0.0000    0.0000    0.0001
    0.0000    1.0000    0.0000    0.0000    0.0000
    0.0000    0.9999    0.0000    0.0000    0.0001
    0.0000    1.0000    0.0000    0.0000    0.0000
    0.0000    0.9995    0.0000    0.0004    0.0000
    0.0000    1.0000    0.0000    0.0000    0.0000
    0.0000    1.0000    0.0000    0.0000    0.0000
    0.0005    0.9862    0.0004    0.0007    0.0122
    0.0000    1.0000    0.0000    0.0000    0.0000
    0.0000    0.9625    0.0000    0.0000    0.0375
    0.0000    1.0000    0.0000    0.0000    0.0000
    0.0000    0.9999    0.0000    0.0000    0.0001
    0.0001    0.9996    0.0000    0.0000    0.0003
    0.0000    1.0000    0.0000    0.0000    0.0000
    0.0000    1.0000    0.0000    0.0000    0.0000
    0.0000    1.0000    0.0000    0.0000    0.0000
    0.0000    0.8876    0.0000    0.0000    0.1124
    0.0110    0.9740    0.0035    0.0037    0.0077
    0.0000    1.0000    0.0000    0.0000    0.0000
    0.0004    0.9073    0.0000    0.0005    0.0919
    0.0000    1.0000    0.0000    0.0000    0.0000
    0.0000    1.0000    0.0000    0.0000    0.0000
    0.0011    0.9815    0.0164    0.0001    0.0009
    0.0000    0.9999    0.0000    0.0000    0.0001
    0.0000    0.9869    0.0009    0.0040    0.0082
    0.0000    0.9919    0.0000    0.0000    0.0081
    0.0000    0.9873    0.0001    0.0000    0.0126
    0.0000    1.0000    0.0000    0.0000    0.0000
    0.0000    0.9999    0.0000    0.0000    0.0000
    0.0000    0.9998    0.0000    0.0000    0.0002
    0.0000    1.0000    0.0000    0.0000    0.0000
    0.0000    1.0000    0.0000    0.0000    0.0000
    0.0000    1.0000    0.0000    0.0000    0.0000
    0.0000    0.9999    0.0000    0.0000    0.0001
    0.0000    0.9726    0.0000    0.0000    0.0273
    0.0000    0.9962    0.0000    0.0000    0.0037
    0.0000    0.9996    0.0000    0.0000    0.0003
    0.0250    0.9095    0.0303    0.0100    0.0251
    0.0000    1.0000    0.0000    0.0000    0.0000
    0.0000    0.9999    0.0001    0.0000    0.0000
    0.0000    1.0000    0.0000    0.0000    0.0000
    0.0000    1.0000    0.0000    0.0000    0.0000
    0.0000    1.0000    0.0000    0.0000    0.0000
    0.0000    1.0000    0.0000    0.0000    0.0000
    0.0000    1.0000    0.0000    0.0000    0.0000
    0.0000    1.0000    0.0000    0.0000    0.0000
    0.0000    1.0000    0.0000    0.0000    0.0000
    0.0000    1.0000    0.0000    0.0000    0.0000
    0.0000    1.0000    0.0000    0.0000    0.0000
    0.0000    1.0000    0.0000    0.0000    0.0000
    0.0000    0.9996    0.0002    0.0000    0.0002
    0.0007    0.9642    0.0124    0.0134    0.0093
    0.0000    0.9977    0.0006    0.0014    0.0003
    0.0000    1.0000    0.0000    0.0000    0.0000
    0.0000    1.0000    0.0000    0.0000    0.0000
    0.0000    1.0000    0.0000    0.0000    0.0000
    0.0001    0.9991    0.0000    0.0003    0.0006
    0.0000    1.0000    0.0000    0.0000    0.0000
    0.0000    0.9817    0.0000    0.0000    0.0182
    0.0000    0.9979    0.0000    0.0000    0.0021
    0.0000    0.9985    0.0001    0.0000    0.0014
    0.0000    0.9921    0.0001    0.0000    0.0077
    0.0000    0.9996    0.0000    0.0000    0.0004
    0.0000    0.9976    0.0001    0.0000    0.0023
    0.0000    1.0000    0.0000    0.0000    0.0000
    0.0000    1.0000    0.0000    0.0000    0.0000
    0.0000    1.0000    0.0000    0.0000    0.0000
    0.0000    1.0000    0.0000    0.0000    0.0000
    0.0000    0.9999    0.0000    0.0000    0.0001
    0.0000    1.0000    0.0000    0.0000    0.0000
    0.0000    1.0000    0.0000    0.0000    0.0000
    0.0000    1.0000    0.0000    0.0000    0.0000
    0.0000    1.0000    0.0000    0.0000    0.0000
    0.0000    1.0000    0.0000    0.0000    0.0000
    0.0000    1.0000    0.0000    0.0000    0.0000
    0.0000    1.0000    0.0000    0.0000    0.0000
    0.0000    0.9991    0.0001    0.0000    0.0007
    0.0000    1.0000    0.0000    0.0000    0.0000
    0.0000    0.9988    0.0000    0.0000    0.0011
    0.0000    1.0000    0.0000    0.0000    0.0000
    0.0000    1.0000    0.0000    0.0000    0.0000
    0.0000    0.9999    0.0000    0.0000    0.0000
    0.0000    1.0000    0.0000    0.0000    0.0000
    0.0000    1.0000    0.0000    0.0000    0.0000
    0.0000    0.9996    0.0001    0.0001    0.0002
    0.0000    1.0000    0.0000    0.0000    0.0000
    0.0000    1.0000    0.0000    0.0000    0.0000
    0.0000    1.0000    0.0000    0.0000    0.0000
    0.0000    0.9974    0.0000    0.0000    0.0026
    0.0000    0.9949    0.0002    0.0005    0.0044
    0.0000    1.0000    0.0000    0.0000    0.0000
    0.0000    1.0000    0.0000    0.0000    0.0000
    0.0000    1.0000    0.0000    0.0000    0.0000
    0.0000    1.0000    0.0000    0.0000    0.0000
    0.0000    0.9995    0.0000    0.0000    0.0005
    0.0000    1.0000    0.0000    0.0000    0.0000
    0.0000    0.9997    0.0000    0.0000    0.0002
    0.0000    1.0000    0.0000    0.0000    0.0000
    0.0000    0.9976    0.0002    0.0006    0.0016
    0.0000    1.0000    0.0000    0.0000    0.0000
    0.0000    0.9999    0.0000    0.0000    0.0001
    0.0000    1.0000    0.0000    0.0000    0.0000
    0.0000    1.0000    0.0000    0.0000    0.0000
    0.0000    1.0000    0.0000    0.0000    0.0000
    0.0000    0.9996    0.0000    0.0001    0.0003
    0.0000    0.9996    0.0001    0.0002    0.0001
    0.0000    1.0000    0.0000    0.0000    0.0000
    0.0000    0.9998    0.0000    0.0000    0.0001
    0.0000    1.0000    0.0000    0.0000    0.0000
    0.0000    1.0000    0.0000    0.0000    0.0000
    0.0099    0.9548    0.0040    0.0124    0.0189
    0.0000    1.0000    0.0000    0.0000    0.0000
    0.0000    0.9882    0.0000    0.0002    0.0115
    0.0000    0.9999    0.0000    0.0001    0.0000
    0.0000    1.0000    0.0000    0.0000    0.0000
    0.0000    1.0000    0.0000    0.0000    0.0000
    0.0000    0.9999    0.0000    0.0000    0.0000
    0.0000    1.0000    0.0000    0.0000    0.0000
    0.0000    1.0000    0.0000    0.0000    0.0000
    0.0000    1.0000    0.0000    0.0000    0.0000
    0.0000    1.0000    0.0000    0.0000    0.0000
    0.0000    1.0000    0.0000    0.0000    0.0000
    0.0000    0.9999    0.0000    0.0000    0.0001
    0.0000    0.9993    0.0001    0.0002    0.0005
    0.0000    0.9982    0.0000    0.0009    0.0008
    0.0000    0.9800    0.0009    0.0007    0.0184
    0.0000    0.9996    0.0000    0.0000    0.0004
    0.0000    1.0000    0.0000    0.0000    0.0000
    0.0000    0.9999    0.0000    0.0000    0.0001
    0.0000    1.0000    0.0000    0.0000    0.0000
    0.0000    0.9594    0.0003    0.0184    0.0218
    0.0000    1.0000    0.0000    0.0000    0.0000
    0.0000    1.0000    0.0000    0.0000    0.0000
    0.0000    1.0000    0.0000    0.0000    0.0000
    0.0000    1.0000    0.0000    0.0000    0.0000
    0.0000    0.9979    0.0003    0.0000    0.0017
    0.0000    0.9961    0.0000    0.0000    0.0038
    0.0000    0.9997    0.0000    0.0000    0.0003
    0.0000    1.0000    0.0000    0.0000    0.0000
    0.0000    0.9380    0.0000    0.0001    0.0619
    0.0000    0.9976    0.0000    0.0000    0.0024
    0.0000    0.9982    0.0000    0.0001    0.0017
    0.0000    1.0000    0.0000    0.0000    0.0000
    0.0000    1.0000    0.0000    0.0000    0.0000
    0.0000    0.9965    0.0000    0.0000    0.0035
    0.0000    0.9999    0.0000    0.0000    0.0001
    0.0000    0.9999    0.0000    0.0000    0.0001
    0.0000    0.9998    0.0000    0.0000    0.0002
    0.0000    0.9992    0.0001    0.0002    0.0005
    0.0000    0.9959    0.0000    0.0000    0.0041
    0.0000    0.9903    0.0001    0.0000    0.0096
    0.0000    1.0000    0.0000    0.0000    0.0000
    0.0000    1.0000    0.0000    0.0000    0.0000
    0.0000    1.0000    0.0000    0.0000    0.0000
    0.0000    0.9873    0.0001    0.0000    0.0126
    0.0000    1.0000    0.0000    0.0000    0.0000
    0.0000    0.9999    0.0000    0.0000    0.0000
    0.0003    0.9983    0.0002    0.0003    0.0010
    0.0000    0.9808    0.0000    0.0001    0.0191
    0.0000    0.9992    0.0000    0.0000    0.0008
    0.0050    0.1191    0.0011    0.0118    0.8630
    0.0004    0.3023    0.0007    0.0086    0.6880
    0.0000    1.0000    0.0000    0.0000    0.0000
    0.0000    0.9954    0.0000    0.0000    0.0046
    0.0000    0.9980    0.0000    0.0000    0.0020
    0.0004    0.9883    0.0039    0.0007    0.0067
    0.0000    0.9993    0.0000    0.0000    0.0007
    0.0000    1.0000    0.0000    0.0000    0.0000
    0.0000    1.0000    0.0000    0.0000    0.0000
    0.0000    0.9998    0.0000    0.0000    0.0002
    0.0000    0.9910    0.0000    0.0000    0.0089
    0.0000    0.9949    0.0002    0.0016    0.0033
    0.0000    0.9984    0.0000    0.0000    0.0015
    0.0000    0.9998    0.0000    0.0000    0.0001
    0.0006    0.9991    0.0000    0.0000    0.0003
    0.0000    0.9935    0.0000    0.0002    0.0063
    0.0023    0.9949    0.0000    0.0002    0.0026
    0.0000    0.9999    0.0000    0.0000    0.0001
    0.0000    0.9886    0.0000    0.0000    0.0114
    0.0000    0.9999    0.0000    0.0000    0.0000
    0.0000    0.9726    0.0000    0.0000    0.0273
    0.0002    0.7642    0.0001    0.0006    0.2349
    0.0005    0.9819    0.0000    0.0004    0.0171
    0.0002    0.9135    0.0003    0.0027    0.0833
    0.0000    0.9999    0.0000    0.0000    0.0001
    0.0000    0.0363    0.0000    0.0000    0.9637
    0.0000    1.0000    0.0000    0.0000    0.0000
    0.0000    0.9907    0.0000    0.0000    0.0093
    0.0000    0.9868    0.0000    0.0001    0.0131
    0.0000    0.9779    0.0037    0.0002    0.0182
    0.0000    0.9961    0.0000    0.0000    0.0038
    0.0000    1.0000    0.0000    0.0000    0.0000
    0.0000    1.0000    0.0000    0.0000    0.0000
    0.0000    0.9916    0.0000    0.0000    0.0084
    0.0000    1.0000    0.0000    0.0000    0.0000
    0.0000    0.8608    0.0000    0.0000    0.1392
    0.0000    0.8064    0.0001    0.0002    0.1933
    0.0000    0.9990    0.0000    0.0007    0.0003
    0.0003    0.9930    0.0001    0.0050    0.0015
    0.0000    0.9999    0.0000    0.0000    0.0001
    0.0000    0.9997    0.0000    0.0002    0.0000
    0.0000    1.0000    0.0000    0.0000    0.0000
    0.0000    0.0004    0.0000    0.0000    0.9996
    0.0000    0.8434    0.0000    0.0000    0.1566
    0.0000    0.9999    0.0000    0.0000    0.0001
    0.0000    0.0460    0.0000    0.0000    0.9540
    0.0000    0.0039    0.0000    0.0000    0.9961
    0.0000    0.9980    0.0000    0.0000    0.0020
    0.0000    0.2954    0.0000    0.0000    0.7046
    0.0000    0.9998    0.0000    0.0000    0.0002
    0.0000    0.9945    0.0000    0.0000    0.0054
    0.0000    1.0000    0.0000    0.0000    0.0000
    0.0000    0.9916    0.0001    0.0001    0.0082
    0.0000    1.0000    0.0000    0.0000    0.0000
    0.0000    0.8155    0.0001    0.0000    0.1844
    0.0001    0.9982    0.0000    0.0000    0.0018
    0.0000    0.8681    0.0000    0.0001    0.1318
    0.0000    1.0000    0.0000    0.0000    0.0000
    0.0000    0.9999    0.0000    0.0000    0.0001
    0.0000    0.9670    0.0000    0.0001    0.0329
    0.0000    1.0000    0.0000    0.0000    0.0000
    0.0000    0.9998    0.0000    0.0000    0.0001
    0.0009    0.9585    0.0001    0.0009    0.0395
    0.0000    1.0000    0.0000    0.0000    0.0000
    0.0000    0.9998    0.0000    0.0000    0.0002
    0.0000    0.9998    0.0000    0.0000    0.0002
    0.0000    0.1913    0.0000    0.0000    0.8087
    0.0000    0.9995    0.0000    0.0000    0.0005
    0.0029    0.0631    0.0004    0.0004    0.9332
    0.0005    0.9993    0.0001    0.0000    0.0001
    0.0000    1.0000    0.0000    0.0000    0.0000
    0.0000    1.0000    0.0000    0.0000    0.0000
    0.0000    0.9957    0.0000    0.0001    0.0042
    0.0000    1.0000    0.0000    0.0000    0.0000
    0.0000    0.9998    0.0000    0.0000    0.0002
    0.0000    1.0000    0.0000    0.0000    0.0000
    0.0000    0.0094    0.0000    0.0000    0.9905
    0.0000    0.9984    0.0000    0.0002    0.0012
    0.0000    1.0000    0.0000    0.0000    0.0000
    0.0000    1.0000    0.0000    0.0000    0.0000
    0.0000    0.9400    0.0002    0.0000    0.0598
    0.0002    0.9221    0.0000    0.0044    0.0733
    0.0008    0.9563    0.0001    0.0013    0.0415
    0.0000    0.1429    0.0000    0.0000    0.8571
    0.0000    0.9999    0.0000    0.0000    0.0001
    0.0000    1.0000    0.0000    0.0000    0.0000
    0.0000    1.0000    0.0000    0.0000    0.0000
    0.0000    0.9269    0.0001    0.0001    0.0729
    0.0001    0.9993    0.0000    0.0001    0.0005
    0.0000    0.9874    0.0000    0.0000    0.0126
    0.0000    1.0000    0.0000    0.0000    0.0000
    0.0000    1.0000    0.0000    0.0000    0.0000
    0.0000    0.9972    0.0000    0.0000    0.0028
    0.0000    0.9391    0.0000    0.0000    0.0609
    0.0002    0.9863    0.0004    0.0002    0.0129
    0.0000    1.0000    0.0000    0.0000    0.0000
    0.0000    1.0000    0.0000    0.0000    0.0000
    0.0000    1.0000    0.0000    0.0000    0.0000
    0.0000    1.0000    0.0000    0.0000    0.0000
    0.0000    1.0000    0.0000    0.0000    0.0000
    0.0004    0.9931    0.0000    0.0012    0.0053
    0.0000    0.1660    0.0000    0.0000    0.8339
    0.0314    0.8841    0.0020    0.0132    0.0693
    0.0000    1.0000    0.0000    0.0000    0.0000
    0.0000    0.9999    0.0000    0.0000    0.0001
    0.0000    1.0000    0.0000    0.0000    0.0000
    0.0000    1.0000    0.0000    0.0000    0.0000
    0.0000    1.0000    0.0000    0.0000    0.0000
    0.0003    0.9218    0.0004    0.0051    0.0725
    0.0000    0.9796    0.0000    0.0005    0.0199
    0.0000    1.0000    0.0000    0.0000    0.0000
    0.0000    0.9862    0.0000    0.0000    0.0137
    0.0000    0.8720    0.0000    0.0000    0.1279
    0.0000    0.9667    0.0000    0.0001    0.0331
    0.0002    0.9949    0.0001    0.0003    0.0045
    0.0000    0.9998    0.0000    0.0001    0.0001
    0.0551    0.6711    0.0095    0.0869    0.1774
    0.0000    1.0000    0.0000    0.0000    0.0000
    0.0000    0.9986    0.0000    0.0000    0.0014
    0.0000    0.9996    0.0000    0.0000    0.0003
    0.0000    0.9996    0.0000    0.0002    0.0002
    0.0000    0.8767    0.0000    0.0000    0.1233
    0.0000    0.4889    0.0000    0.0000    0.5110
    0.0004    0.9855    0.0001    0.0002    0.0138
    0.0026    0.8570    0.0004    0.0009    0.1392
    0.0000    0.9423    0.0000    0.0001    0.0577
    0.0082    0.9315    0.0006    0.0001    0.0596
    0.0864    0.8218    0.0030    0.0002    0.0886
    0.0000    1.0000    0.0000    0.0000    0.0000
    0.0000    0.9999    0.0000    0.0000    0.0000
    0.0006    0.9564    0.0001    0.0022    0.0407
    0.0000    1.0000    0.0000    0.0000    0.0000
    0.0000    1.0000    0.0000    0.0000    0.0000
    0.0000    0.9999    0.0000    0.0000    0.0001
    0.0000    0.9984    0.0000    0.0000    0.0016
    0.0000    0.9732    0.0000    0.0000    0.0268
    0.0000    1.0000    0.0000    0.0000    0.0000
    0.0000    0.9653    0.0000    0.0000    0.0347
    0.0000    0.0153    0.0000    0.0000    0.9847
    0.0000    0.6549    0.0000    0.0001    0.3450
    0.0000    1.0000    0.0000    0.0000    0.0000
    0.0000    0.9999    0.0000    0.0000    0.0001
    0.0000    0.9999    0.0000    0.0000    0.0001
    0.0000    0.9999    0.0000    0.0000    0.0001
    0.0000    1.0000    0.0000    0.0000    0.0000
    0.0000    0.9980    0.0000    0.0000    0.0019
    0.0000    0.9854    0.0000    0.0001    0.0145
    0.0000    0.9988    0.0001    0.0001    0.0010
    0.0388    0.9609    0.0000    0.0002    0.0001
    0.0000    0.8679    0.0000    0.0001    0.1320
    0.0000    1.0000    0.0000    0.0000    0.0000
    0.0000    0.9913    0.0000    0.0000    0.0087
    0.0001    0.4891    0.0000    0.0003    0.5105
    0.0000    0.9924    0.0004    0.0018    0.0053
    0.0000    1.0000    0.0000    0.0000    0.0000
    0.0000    0.9987    0.0000    0.0001    0.0012
    0.0000    0.9951    0.0000    0.0000    0.0048
    0.0000    1.0000    0.0000    0.0000    0.0000
    0.0000    0.4647    0.0020    0.0016    0.5316
    0.0000    0.9999    0.0000    0.0001    0.0000
    0.0000    0.8556    0.0000    0.0000    0.1443
    0.0000    1.0000    0.0000    0.0000    0.0000
    0.0532    0.5258    0.0009    0.0000    0.4202
    0.0001    0.9954    0.0000    0.0000    0.0046
    0.0000    0.9997    0.0000    0.0000    0.0003
    0.0000    1.0000    0.0000    0.0000    0.0000
    0.0003    0.9989    0.0000    0.0000    0.0008
    0.0000    0.9971    0.0002    0.0000    0.0028
    0.0000    1.0000    0.0000    0.0000    0.0000
    0.0000    0.9993    0.0000    0.0000    0.0007
    0.0000    0.9993    0.0000    0.0000    0.0006
    0.0000    0.9979    0.0000    0.0000    0.0020
    0.0000    1.0000    0.0000    0.0000    0.0000
    0.0000    0.9999    0.0000    0.0000    0.0000
    0.0000    0.9979    0.0000    0.0000    0.0020
    0.0001    0.9944    0.0023    0.0008    0.0024
    0.0001    0.9999    0.0000    0.0000    0.0000
    0.0000    1.0000    0.0000    0.0000    0.0000
    0.0000    1.0000    0.0000    0.0000    0.0000
    0.0000    1.0000    0.0000    0.0000    0.0000
    0.0000    0.9993    0.0001    0.0000    0.0007
    0.0000    0.9892    0.0000    0.0000    0.0108
    0.0024    0.8136    0.0002    0.0000    0.1838
    0.0031    0.9938    0.0001    0.0000    0.0030
    0.0000    0.9850    0.0000    0.0000    0.0150
    0.7949    0.1280    0.0180    0.0118    0.0472
    0.2743    0.4673    0.0537    0.1027    0.1020
    0.0004    0.9995    0.0000    0.0000    0.0001
    0.0003    0.9908    0.0000    0.0000    0.0089
    0.0000    1.0000    0.0000    0.0000    0.0000
    0.0005    0.9979    0.0001    0.0000    0.0016
    0.0000    0.9765    0.0002    0.0000    0.0233
    0.0004    0.9268    0.0001    0.0000    0.0727
    0.0000    0.0013    0.0000    0.0000    0.9987
    0.0002    0.9998    0.0000    0.0000    0.0000
    0.0000    1.0000    0.0000    0.0000    0.0000
    0.0000    0.9325    0.0001    0.0000    0.0675
    0.0000    1.0000    0.0000    0.0000    0.0000
    0.0070    0.9309    0.0007    0.0000    0.0614
    0.0000    0.9902    0.0000    0.0000    0.0098
    0.0000    0.9941    0.0005    0.0000    0.0054
    0.0000    1.0000    0.0000    0.0000    0.0000
    0.0000    0.9959    0.0000    0.0000    0.0040
    0.0001    0.9999    0.0000    0.0000    0.0000
    0.0000    1.0000    0.0000    0.0000    0.0000
    0.0000    0.9550    0.0016    0.0001    0.0433
    0.0000    1.0000    0.0000    0.0000    0.0000
    0.0000    1.0000    0.0000    0.0000    0.0000
    0.0000    1.0000    0.0000    0.0000    0.0000
    0.0002    0.9964    0.0020    0.0000    0.0014
    0.0000    0.9995    0.0001    0.0000    0.0004
    0.0000    1.0000    0.0000    0.0000    0.0000
    0.0423    0.9575    0.0000    0.0000    0.0002
    0.0000    1.0000    0.0000    0.0000    0.0000
    0.0000    1.0000    0.0000    0.0000    0.0000
    0.0000    1.0000    0.0000    0.0000    0.0000
    0.0000    1.0000    0.0000    0.0000    0.0000
    0.0000    1.0000    0.0000    0.0000    0.0000
    0.0000    1.0000    0.0000    0.0000    0.0000
    0.0000    1.0000    0.0000    0.0000    0.0000
    0.0000    1.0000    0.0000    0.0000    0.0000
    0.0018    0.9969    0.0001    0.0000    0.0012
    0.0000    1.0000    0.0000    0.0000    0.0000
    0.0000    1.0000    0.0000    0.0000    0.0000
    0.0000    1.0000    0.0000    0.0000    0.0000
    0.0000    1.0000    0.0000    0.0000    0.0000
    0.0000    0.9999    0.0000    0.0000    0.0001
    0.0000    1.0000    0.0000    0.0000    0.0000
    0.0035    0.7753    0.0424    0.0001    0.1787
    0.0000    0.9999    0.0000    0.0000    0.0000
    0.0004    0.8174    0.0007    0.0022    0.1793
    0.0060    0.9714    0.0026    0.0000    0.0200
    0.0007    0.9990    0.0000    0.0000    0.0002
    0.0000    1.0000    0.0000    0.0000    0.0000
    0.0001    0.9963    0.0000    0.0000    0.0036
    0.0000    0.9999    0.0000    0.0000    0.0001
    0.0007    0.9993    0.0000    0.0000    0.0000
    0.0000    0.8365    0.0616    0.0000    0.1018
    0.0000    1.0000    0.0000    0.0000    0.0000
    0.0387    0.4218    0.0028    0.0010    0.5358
    0.0013    0.9536    0.0000    0.0000    0.0451
    0.0048    0.9935    0.0000    0.0000    0.0017
    0.0000    1.0000    0.0000    0.0000    0.0000
    0.0000    1.0000    0.0000    0.0000    0.0000
    0.0000    1.0000    0.0000    0.0000    0.0000
    0.0001    0.7885    0.0000    0.0001    0.2114
    0.0000    1.0000    0.0000    0.0000    0.0000
    0.0000    1.0000    0.0000    0.0000    0.0000
    0.0000    1.0000    0.0000    0.0000    0.0000
    0.0000    1.0000    0.0000    0.0000    0.0000
    0.0000    0.9975    0.0000    0.0000    0.0024
    0.0000    0.9999    0.0000    0.0000    0.0001
    0.0002    0.9081    0.0005    0.0000    0.0912
    0.0000    1.0000    0.0000    0.0000    0.0000
    0.0000    0.9999    0.0000    0.0000    0.0000
    0.0000    1.0000    0.0000    0.0000    0.0000
    0.0000    0.9998    0.0000    0.0000    0.0002
    0.0000    0.9996    0.0000    0.0000    0.0004
    0.0000    0.9822    0.0001    0.0000    0.0177
    0.0000    1.0000    0.0000    0.0000    0.0000
    0.0000    1.0000    0.0000    0.0000    0.0000
    0.0171    0.9781    0.0000    0.0001    0.0047
    0.0000    0.9999    0.0000    0.0000    0.0001
    0.0002    0.9993    0.0000    0.0000    0.0005
    0.0016    0.3611    0.0000    0.0000    0.6372
    0.0000    1.0000    0.0000    0.0000    0.0000
    0.0000    0.9999    0.0000    0.0000    0.0001
    0.0000    1.0000    0.0000    0.0000    0.0000
    0.0000    1.0000    0.0000    0.0000    0.0000
    0.0006    0.9983    0.0000    0.0001    0.0010
    0.0000    1.0000    0.0000    0.0000    0.0000
    0.0000    0.9999    0.0000    0.0000    0.0001
    0.0000    0.9997    0.0000    0.0000    0.0003
    0.0000    1.0000    0.0000    0.0000    0.0000
    0.0000    1.0000    0.0000    0.0000    0.0000
    0.0000    1.0000    0.0000    0.0000    0.0000
    0.0000    1.0000    0.0000    0.0000    0.0000
    0.0017    0.9954    0.0001    0.0001    0.0026
    0.0000    1.0000    0.0000    0.0000    0.0000
    0.0000    1.0000    0.0000    0.0000    0.0000
    0.0005    0.4757    0.0005    0.0008    0.5226
    0.0000    1.0000    0.0000    0.0000    0.0000
    0.0000    1.0000    0.0000    0.0000    0.0000
    0.0000    1.0000    0.0000    0.0000    0.0000
    0.0000    1.0000    0.0000    0.0000    0.0000
    0.0000    1.0000    0.0000    0.0000    0.0000
    0.0000    1.0000    0.0000    0.0000    0.0000
    0.0000    1.0000    0.0000    0.0000    0.0000
    0.0000    1.0000    0.0000    0.0000    0.0000
    0.0001    0.9998    0.0000    0.0000    0.0000
    0.0000    1.0000    0.0000    0.0000    0.0000
    0.0000    1.0000    0.0000    0.0000    0.0000
    0.0000    0.9999    0.0000    0.0000    0.0001
    0.0000    1.0000    0.0000    0.0000    0.0000
    0.0003    0.9794    0.0000    0.0001    0.0202
    0.0001    0.9969    0.0000    0.0001    0.0029
    0.0000    0.9998    0.0000    0.0000    0.0002
    0.0000    1.0000    0.0000    0.0000    0.0000
    0.0000    1.0000    0.0000    0.0000    0.0000
    0.0000    1.0000    0.0000    0.0000    0.0000
    0.0000    0.9981    0.0000    0.0000    0.0018
    0.0000    0.9991    0.0000    0.0000    0.0009
    0.0001    0.9985    0.0000    0.0000    0.0013
    0.0001    0.9999    0.0000    0.0000    0.0000
    0.0000    0.9999    0.0000    0.0000    0.0001
    0.0008    0.9933    0.0001    0.0000    0.0057
    0.0000    0.9999    0.0000    0.0000    0.0001
    0.0000    0.9989    0.0000    0.0000    0.0011
    0.0000    1.0000    0.0000    0.0000    0.0000
    0.0000    1.0000    0.0000    0.0000    0.0000
    0.0010    0.9981    0.0000    0.0000    0.0009
    0.0000    1.0000    0.0000    0.0000    0.0000
    0.0001    0.9993    0.0000    0.0001    0.0006
    0.0000    1.0000    0.0000    0.0000    0.0000
    0.0000    1.0000    0.0000    0.0000    0.0000
    0.0000    1.0000    0.0000    0.0000    0.0000
    0.0000    1.0000    0.0000    0.0000    0.0000
    0.0000    1.0000    0.0000    0.0000    0.0000
    0.0002    0.9992    0.0000    0.0000    0.0006
    0.0003    0.9997    0.0000    0.0000    0.0000
    0.0020    0.9632    0.0001    0.0001    0.0347
    0.0000    1.0000    0.0000    0.0000    0.0000
    0.0000    1.0000    0.0000    0.0000    0.0000
    0.0000    1.0000    0.0000    0.0000    0.0000
    0.0015    0.9668    0.0000    0.0000    0.0318
    0.0000    1.0000    0.0000    0.0000    0.0000
    0.0000    1.0000    0.0000    0.0000    0.0000
    0.0000    1.0000    0.0000    0.0000    0.0000
    0.0000    1.0000    0.0000    0.0000    0.0000
    0.0000    1.0000    0.0000    0.0000    0.0000
    0.0000    1.0000    0.0000    0.0000    0.0000
    0.0000    1.0000    0.0000    0.0000    0.0000
    0.0000    0.9999    0.0000    0.0000    0.0000
    0.0002    0.9997    0.0000    0.0001    0.0000
    0.0000    0.9998    0.0000    0.0000    0.0002
    0.0000    1.0000    0.0000    0.0000    0.0000
    0.0000    1.0000    0.0000    0.0000    0.0000
    0.0083    0.9901    0.0000    0.0000    0.0016
    0.0000    1.0000    0.0000    0.0000    0.0000
    0.0000    1.0000    0.0000    0.0000    0.0000
    0.0000    1.0000    0.0000    0.0000    0.0000
    0.0000    1.0000    0.0000    0.0000    0.0000
    0.0000    0.9995    0.0000    0.0000    0.0005
    0.0000    1.0000    0.0000    0.0000    0.0000
    0.0000    1.0000    0.0000    0.0000    0.0000
    0.0000    1.0000    0.0000    0.0000    0.0000
    0.0199    0.8054    0.0005    0.0003    0.1739
    0.0003    0.9992    0.0000    0.0000    0.0005
    0.0000    1.0000    0.0000    0.0000    0.0000
    0.0003    0.3690    0.0005    0.0001    0.6300
    0.0000    0.9996    0.0000    0.0000    0.0003
    0.0000    1.0000    0.0000    0.0000    0.0000
    0.0000    1.0000    0.0000    0.0000    0.0000
    0.0001    0.9999    0.0000    0.0000    0.0000
    0.0000    1.0000    0.0000    0.0000    0.0000
    0.0000    1.0000    0.0000    0.0000    0.0000
    0.0000    1.0000    0.0000    0.0000    0.0000
    0.0000    0.9998    0.0000    0.0000    0.0002
    0.0000    1.0000    0.0000    0.0000    0.0000
    0.0000    1.0000    0.0000    0.0000    0.0000
    0.0000    1.0000    0.0000    0.0000    0.0000
    0.0000    0.9999    0.0000    0.0000    0.0001
    0.0015    0.9314    0.0001    0.0002    0.0668
    0.0000    1.0000    0.0000    0.0000    0.0000
    0.0000    1.0000    0.0000    0.0000    0.0000
    0.0000    1.0000    0.0000    0.0000    0.0000
    0.0000    1.0000    0.0000    0.0000    0.0000
    0.0000    1.0000    0.0000    0.0000    0.0000
    0.0000    1.0000    0.0000    0.0000    0.0000
    0.0000    1.0000    0.0000    0.0000    0.0000
    0.0000    0.9999    0.0000    0.0000    0.0001
    0.0000    1.0000    0.0000    0.0000    0.0000
    0.0000    0.9999    0.0000    0.0000    0.0001
    0.0000    0.9999    0.0000    0.0000    0.0001
    0.0000    0.9999    0.0000    0.0000    0.0001
    0.0000    1.0000    0.0000    0.0000    0.0000
    0.0000    1.0000    0.0000    0.0000    0.0000
    0.0000    1.0000    0.0000    0.0000    0.0000
    0.0000    1.0000    0.0000    0.0000    0.0000
    0.0001    0.9995    0.0000    0.0000    0.0003
    0.0000    1.0000    0.0000    0.0000    0.0000
    0.0000    0.9996    0.0000    0.0000    0.0004
    0.0000    1.0000    0.0000    0.0000    0.0000
    0.0000    1.0000    0.0000    0.0000    0.0000
    0.0000    1.0000    0.0000    0.0000    0.0000
    0.0000    0.9999    0.0000    0.0000    0.0001
    0.0000    1.0000    0.0000    0.0000    0.0000
    0.0000    1.0000    0.0000    0.0000    0.0000
    0.0000    1.0000    0.0000    0.0000    0.0000
    0.0000    1.0000    0.0000    0.0000    0.0000
    0.0000    1.0000    0.0000    0.0000    0.0000
    0.0000    0.9900    0.0000    0.0000    0.0100
    0.0000    0.9995    0.0000    0.0000    0.0005
    0.0016    0.9982    0.0000    0.0001    0.0000
    0.0000    1.0000    0.0000    0.0000    0.0000
    0.0000    1.0000    0.0000    0.0000    0.0000
    0.0000    0.9999    0.0000    0.0000    0.0000
    0.0000    0.9995    0.0002    0.0000    0.0002
    0.0001    0.9999    0.0000    0.0000    0.0000
    0.0000    1.0000    0.0000    0.0000    0.0000
    0.0000    1.0000    0.0000    0.0000    0.0000
    0.0000    1.0000    0.0000    0.0000    0.0000
    0.0001    0.9999    0.0000    0.0000    0.0000
    0.0000    1.0000    0.0000    0.0000    0.0000
    0.0000    1.0000    0.0000    0.0000    0.0000
    0.0000    1.0000    0.0000    0.0000    0.0000
    0.0000    1.0000    0.0000    0.0000    0.0000
    0.0000    1.0000    0.0000    0.0000    0.0000
    0.0001    0.9999    0.0000    0.0000    0.0000
    0.0001    0.9999    0.0000    0.0000    0.0000
    0.0000    1.0000    0.0000    0.0000    0.0000
    0.0000    1.0000    0.0000    0.0000    0.0000
    0.0000    1.0000    0.0000    0.0000    0.0000
    0.0000    1.0000    0.0000    0.0000    0.0000
    0.0000    1.0000    0.0000    0.0000    0.0000
    0.0000    0.9999    0.0000    0.0000    0.0000
    0.0000    1.0000    0.0000    0.0000    0.0000
    0.0000    0.5441    0.0001    0.0000    0.4558
    0.0000    0.9998    0.0001    0.0000    0.0001
    0.0000    1.0000    0.0000    0.0000    0.0000
    0.0001    0.9999    0.0000    0.0000    0.0000
    0.0276    0.0150    0.0000    0.0003    0.9570
    0.0001    0.9999    0.0000    0.0000    0.0000
    0.0000    1.0000    0.0000    0.0000    0.0000
    0.0000    1.0000    0.0000    0.0000    0.0000
    0.0000    1.0000    0.0000    0.0000    0.0000
    0.0001    0.9996    0.0000    0.0000    0.0003
    0.0000    0.9991    0.0000    0.0000    0.0009
    0.0000    0.9998    0.0000    0.0000    0.0002
    0.0000    0.9923    0.0003    0.0000    0.0073
    0.0000    0.9999    0.0000    0.0000    0.0001
    0.0000    1.0000    0.0000    0.0000    0.0000
    0.0000    0.9999    0.0000    0.0000    0.0001
    0.0000    1.0000    0.0000    0.0000    0.0000
    0.0001    0.9705    0.0000    0.0000    0.0294
    0.0000    1.0000    0.0000    0.0000    0.0000
    0.0002    0.9995    0.0000    0.0000    0.0003
    0.0000    0.9997    0.0000    0.0000    0.0003
    0.0000    1.0000    0.0000    0.0000    0.0000
    0.0001    0.9992    0.0000    0.0000    0.0006
    0.0000    1.0000    0.0000    0.0000    0.0000
    0.0000    1.0000    0.0000    0.0000    0.0000
    0.0004    0.9842    0.0001    0.0000    0.0153
    0.0000    0.9997    0.0000    0.0000    0.0003
    0.0000    0.9979    0.0003    0.0000    0.0017
    0.0000    0.9993    0.0002    0.0001    0.0004
    0.0000    1.0000    0.0000    0.0000    0.0000
    0.0000    0.9773    0.0012    0.0000    0.0215
    0.0000    0.9995    0.0000    0.0000    0.0005
    0.0000    0.9999    0.0000    0.0000    0.0000
    0.0001    0.9995    0.0000    0.0000    0.0004
    0.0003    0.9996    0.0000    0.0000    0.0001
    0.0000    1.0000    0.0000    0.0000    0.0000
    0.0000    1.0000    0.0000    0.0000    0.0000
    0.0000    0.9999    0.0000    0.0000    0.0000
    0.0007    0.9987    0.0000    0.0000    0.0006
    0.0002    0.9998    0.0000    0.0000    0.0000
    0.0002    0.9986    0.0008    0.0001    0.0003
    0.0001    0.9998    0.0000    0.0000    0.0000
    0.0000    1.0000    0.0000    0.0000    0.0000
    0.0000    1.0000    0.0000    0.0000    0.0000
    0.0003    0.9972    0.0001    0.0000    0.0024
    0.0000    0.3220    0.0005    0.0000    0.6775
    0.0000    0.9998    0.0000    0.0000    0.0002
    0.0001    0.9999    0.0000    0.0000    0.0000
    0.0003    0.9996    0.0000    0.0000    0.0000
    0.0000    1.0000    0.0000    0.0000    0.0000
    0.0000    1.0000    0.0000    0.0000    0.0000
    0.0000    1.0000    0.0000    0.0000    0.0000
    0.0000    1.0000    0.0000    0.0000    0.0000
    0.0001    0.9995    0.0000    0.0000    0.0004
    0.0000    1.0000    0.0000    0.0000    0.0000
    0.0000    1.0000    0.0000    0.0000    0.0000
    0.0000    1.0000    0.0000    0.0000    0.0000
    0.0000    1.0000    0.0000    0.0000    0.0000
    0.0000    0.9999    0.0001    0.0000    0.0001
    0.0000    1.0000    0.0000    0.0000    0.0000
    0.0000    1.0000    0.0000    0.0000    0.0000
    0.0000    1.0000    0.0000    0.0000    0.0000
    0.0000    1.0000    0.0000    0.0000    0.0000
    0.0000    1.0000    0.0000    0.0000    0.0000
    0.0000    0.9999    0.0000    0.0000    0.0001
    0.0000    1.0000    0.0000    0.0000    0.0000
    0.0719    0.9231    0.0001    0.0045    0.0005
    0.0000    1.0000    0.0000    0.0000    0.0000
    0.0000    1.0000    0.0000    0.0000    0.0000
    0.0000    1.0000    0.0000    0.0000    0.0000
    0.0021    0.9968    0.0000    0.0000    0.0010
    0.0000    1.0000    0.0000    0.0000    0.0000
    0.0000    0.9999    0.0000    0.0000    0.0000
    0.0000    1.0000    0.0000    0.0000    0.0000
    0.0000    1.0000    0.0000    0.0000    0.0000
    0.0000    1.0000    0.0000    0.0000    0.0000
    0.0000    1.0000    0.0000    0.0000    0.0000
    0.0000    1.0000    0.0000    0.0000    0.0000
    0.0000    0.9999    0.0000    0.0001    0.0000
    0.0000    1.0000    0.0000    0.0000    0.0000
    0.0000    1.0000    0.0000    0.0000    0.0000
    0.0000    1.0000    0.0000    0.0000    0.0000
    0.0000    1.0000    0.0000    0.0000    0.0000
    0.0000    1.0000    0.0000    0.0000    0.0000
    0.0000    1.0000    0.0000    0.0000    0.0000
    0.0000    1.0000    0.0000    0.0000    0.0000
    0.0000    1.0000    0.0000    0.0000    0.0000
    0.0000    1.0000    0.0000    0.0000    0.0000
    0.0000    1.0000    0.0000    0.0000    0.0000
    0.0003    0.9997    0.0000    0.0000    0.0000
    0.0000    1.0000    0.0000    0.0000    0.0000
    0.0001    0.9998    0.0000    0.0000    0.0001
    0.0000    1.0000    0.0000    0.0000    0.0000
    0.0000    1.0000    0.0000    0.0000    0.0000
    0.0000    1.0000    0.0000    0.0000    0.0000
    0.0000    1.0000    0.0000    0.0000    0.0000
    0.0009    0.9117    0.0001    0.0003    0.0870
    0.0156    0.9157    0.0036    0.0095    0.0556
    0.0000    0.9994    0.0000    0.0000    0.0006
    0.0000    1.0000    0.0000    0.0000    0.0000
    0.0000    1.0000    0.0000    0.0000    0.0000
    0.0000    1.0000    0.0000    0.0000    0.0000
    0.0000    1.0000    0.0000    0.0000    0.0000
    0.0519    0.1728    0.0194    0.0234    0.7324
    0.0000    1.0000    0.0000    0.0000    0.0000
    0.0003    0.9939    0.0001    0.0001    0.0057
    0.0000    1.0000    0.0000    0.0000    0.0000
    0.0000    1.0000    0.0000    0.0000    0.0000
    0.0000    1.0000    0.0000    0.0000    0.0000
    0.0000    1.0000    0.0000    0.0000    0.0000
    0.0000    0.9998    0.0000    0.0000    0.0002
    0.0000    1.0000    0.0000    0.0000    0.0000
    0.0000    0.9997    0.0001    0.0000    0.0002
    0.0000    0.9996    0.0000    0.0000    0.0004
    0.0000    1.0000    0.0000    0.0000    0.0000
    0.0000    1.0000    0.0000    0.0000    0.0000
    0.0000    1.0000    0.0000    0.0000    0.0000
    0.0001    0.9977    0.0000    0.0000    0.0022
    0.0000    1.0000    0.0000    0.0000    0.0000
    0.0000    1.0000    0.0000    0.0000    0.0000
    0.0000    1.0000    0.0000    0.0000    0.0000
    0.0000    1.0000    0.0000    0.0000    0.0000
    0.0000    1.0000    0.0000    0.0000    0.0000
    0.0002    0.9998    0.0000    0.0000    0.0000
    0.0000    1.0000    0.0000    0.0000    0.0000
    0.0000    1.0000    0.0000    0.0000    0.0000
    0.0000    0.9959    0.0004    0.0000    0.0036
    0.0000    1.0000    0.0000    0.0000    0.0000
    0.0002    0.9994    0.0003    0.0000    0.0002
    0.0000    0.9988    0.0003    0.0001    0.0008
    0.0000    1.0000    0.0000    0.0000    0.0000
    0.0000    0.9983    0.0000    0.0000    0.0016
    0.0000    1.0000    0.0000    0.0000    0.0000
    0.0000    1.0000    0.0000    0.0000    0.0000
    0.0000    0.9999    0.0001    0.0000    0.0000
    0.0000    1.0000    0.0000    0.0000    0.0000
    0.0000    1.0000    0.0000    0.0000    0.0000
    0.0000    1.0000    0.0000    0.0000    0.0000
    0.0000    1.0000    0.0000    0.0000    0.0000
    0.0000    0.0402    0.0000    0.0000    0.9598
    0.0000    1.0000    0.0000    0.0000    0.0000
    0.0000    1.0000    0.0000    0.0000    0.0000
    0.0000    1.0000    0.0000    0.0000    0.0000
    0.0001    0.9999    0.0000    0.0000    0.0000
    0.0000    0.9987    0.0013    0.0000    0.0000
    0.0000    1.0000    0.0000    0.0000    0.0000
    0.0000    1.0000    0.0000    0.0000    0.0000
    0.0000    1.0000    0.0000    0.0000    0.0000
    0.0002    0.9993    0.0000    0.0005    0.0000
    0.0003    0.9995    0.0000    0.0002    0.0000
    0.0298    0.9697    0.0001    0.0002    0.0001
    0.0003    0.9918    0.0001    0.0000    0.0078
    0.0000    1.0000    0.0000    0.0000    0.0000
    0.0000    0.9999    0.0000    0.0000    0.0001
    0.0011    0.9959    0.0000    0.0001    0.0030
    0.0002    0.9996    0.0000    0.0002    0.0000
    0.0000    1.0000    0.0000    0.0000    0.0000
    0.0035    0.9964    0.0000    0.0001    0.0000
    0.0000    1.0000    0.0000    0.0000    0.0000
    0.0000    0.9999    0.0000    0.0001    0.0000
    0.0000    1.0000    0.0000    0.0000    0.0000
    0.0025    0.4803    0.0001    0.0007    0.5164
    0.0000    0.8410    0.0000    0.0005    0.1585
    0.1389    0.8418    0.0000    0.0001    0.0191
    0.0000    0.9999    0.0000    0.0000    0.0001
    0.1321    0.8632    0.0004    0.0013    0.0029
    0.0004    0.9994    0.0000    0.0001    0.0000
    0.0037    0.9937    0.0000    0.0007    0.0018
    0.0000    0.9997    0.0001    0.0000    0.0002
    0.0000    0.9995    0.0000    0.0001    0.0004
    0.0000    0.9999    0.0000    0.0000    0.0000
    0.0000    1.0000    0.0000    0.0000    0.0000
    0.0000    1.0000    0.0000    0.0000    0.0000
    0.0000    1.0000    0.0000    0.0000    0.0000
    0.0000    1.0000    0.0000    0.0000    0.0000
    0.0000    1.0000    0.0000    0.0000    0.0000
    0.0000    1.0000    0.0000    0.0000    0.0000
    0.0000    1.0000    0.0000    0.0000    0.0000
    0.0000    0.9999    0.0000    0.0000    0.0000
    0.0000    0.9942    0.0001    0.0012    0.0044
    0.0000    1.0000    0.0000    0.0000    0.0000
    0.0000    0.9999    0.0000    0.0000    0.0001
    0.0000    0.9997    0.0001    0.0000    0.0002
    0.0000    1.0000    0.0000    0.0000    0.0000
    0.0000    1.0000    0.0000    0.0000    0.0000
    0.0000    1.0000    0.0000    0.0000    0.0000
    0.0000    1.0000    0.0000    0.0000    0.0000
    0.0000    1.0000    0.0000    0.0000    0.0000
    0.0000    1.0000    0.0000    0.0000    0.0000
    0.0000    1.0000    0.0000    0.0000    0.0000
    0.0000    1.0000    0.0000    0.0000    0.0000
    0.0018    0.9239    0.0009    0.0001    0.0733
    0.0000    1.0000    0.0000    0.0000    0.0000
    0.0000    1.0000    0.0000    0.0000    0.0000
    0.0001    0.9999    0.0000    0.0000    0.0000
    0.0000    1.0000    0.0000    0.0000    0.0000
    0.0001    0.9889    0.0024    0.0083    0.0004
    0.0000    1.0000    0.0000    0.0000    0.0000
    0.0000    1.0000    0.0000    0.0000    0.0000
    0.0001    0.9999    0.0000    0.0000    0.0000
    0.0000    0.9999    0.0000    0.0000    0.0001
    0.0000    1.0000    0.0000    0.0000    0.0000
    0.0001    0.9999    0.0000    0.0000    0.0000
    0.0006    0.9972    0.0002    0.0013    0.0007
    0.0200    0.9296    0.0025    0.0004    0.0474
    0.0006    0.9993    0.0000    0.0000    0.0001
    0.0000    0.0010    0.0000    0.0000    0.9990
    0.0028    0.5386    0.0000    0.0016    0.4569
    0.0002    0.9966    0.0000    0.0000    0.0032
    0.0000    1.0000    0.0000    0.0000    0.0000
    0.0000    0.9998    0.0000    0.0000    0.0002
    0.0000    0.9999    0.0000    0.0000    0.0001
    0.0000    1.0000    0.0000    0.0000    0.0000
    0.0000    1.0000    0.0000    0.0000    0.0000
    0.0023    0.9946    0.0000    0.0000    0.0030
    0.0000    1.0000    0.0000    0.0000    0.0000
    0.0000    1.0000    0.0000    0.0000    0.0000
    0.0000    1.0000    0.0000    0.0000    0.0000
    0.0000    1.0000    0.0000    0.0000    0.0000
    0.0000    1.0000    0.0000    0.0000    0.0000
    0.0025    0.9971    0.0000    0.0001    0.0002
    0.0000    1.0000    0.0000    0.0000    0.0000
    0.0000    1.0000    0.0000    0.0000    0.0000
    0.0000    1.0000    0.0000    0.0000    0.0000
    0.0000    1.0000    0.0000    0.0000    0.0000
    0.0000    1.0000    0.0000    0.0000    0.0000
    0.0000    1.0000    0.0000    0.0000    0.0000
    0.0000    0.9989    0.0000    0.0011    0.0000
    0.0000    1.0000    0.0000    0.0000    0.0000
    0.0000    0.9995    0.0000    0.0000    0.0005
    0.0000    1.0000    0.0000    0.0000    0.0000
    0.0000    1.0000    0.0000    0.0000    0.0000
    0.0000    1.0000    0.0000    0.0000    0.0000
    0.0000    1.0000    0.0000    0.0000    0.0000
    0.0000    1.0000    0.0000    0.0000    0.0000
    0.0009    0.9991    0.0000    0.0000    0.0000
    0.0000    1.0000    0.0000    0.0000    0.0000
    0.0000    1.0000    0.0000    0.0000    0.0000
    0.0003    0.9992    0.0000    0.0001    0.0004
    0.0000    1.0000    0.0000    0.0000    0.0000
    0.0001    0.9999    0.0000    0.0000    0.0000
    0.0000    1.0000    0.0000    0.0000    0.0000
    0.0000    1.0000    0.0000    0.0000    0.0000
    0.0000    1.0000    0.0000    0.0000    0.0000
    0.0000    1.0000    0.0000    0.0000    0.0000
    0.0000    1.0000    0.0000    0.0000    0.0000
    0.0000    1.0000    0.0000    0.0000    0.0000
    0.0000    1.0000    0.0000    0.0000    0.0000
    0.0000    1.0000    0.0000    0.0000    0.0000
    0.0000    1.0000    0.0000    0.0000    0.0000
    0.0000    1.0000    0.0000    0.0000    0.0000
    0.0000    1.0000    0.0000    0.0000    0.0000
    0.0000    0.9995    0.0000    0.0000    0.0005
    0.0000    1.0000    0.0000    0.0000    0.0000
    0.0000    1.0000    0.0000    0.0000    0.0000
    0.0000    0.9999    0.0000    0.0000    0.0001
    0.0000    1.0000    0.0000    0.0000    0.0000
    0.0000    1.0000    0.0000    0.0000    0.0000
    0.4763    0.4909    0.0001    0.0004    0.0323
    0.0000    1.0000    0.0000    0.0000    0.0000
    0.0000    1.0000    0.0000    0.0000    0.0000
    0.0000    1.0000    0.0000    0.0000    0.0000
    0.0000    1.0000    0.0000    0.0000    0.0000
    0.0000    1.0000    0.0000    0.0000    0.0000
    0.0000    0.9999    0.0000    0.0001    0.0000
    0.0001    0.9999    0.0000    0.0000    0.0000
    0.0000    1.0000    0.0000    0.0000    0.0000
    0.0000    1.0000    0.0000    0.0000    0.0000
    0.0004    0.9990    0.0000    0.0001    0.0005
    0.0000    1.0000    0.0000    0.0000    0.0000
    0.0000    1.0000    0.0000    0.0000    0.0000
    0.0000    1.0000    0.0000    0.0000    0.0000
    0.0000    1.0000    0.0000    0.0000    0.0000
    0.0000    1.0000    0.0000    0.0000    0.0000
    0.0000    1.0000    0.0000    0.0000    0.0000
    0.0000    1.0000    0.0000    0.0000    0.0000
    0.0000    1.0000    0.0000    0.0000    0.0000
    0.0000    1.0000    0.0000    0.0000    0.0000
    0.0000    1.0000    0.0000    0.0000    0.0000
    0.0000    1.0000    0.0000    0.0000    0.0000
    0.0000    1.0000    0.0000    0.0000    0.0000
    0.0000    1.0000    0.0000    0.0000    0.0000
    0.0000    1.0000    0.0000    0.0000    0.0000
    0.0000    1.0000    0.0000    0.0000    0.0000
    0.0000    1.0000    0.0000    0.0000    0.0000
    0.0000    1.0000    0.0000    0.0000    0.0000
    0.0000    1.0000    0.0000    0.0000    0.0000
    0.0000    1.0000    0.0000    0.0000    0.0000
    0.0000    1.0000    0.0000    0.0000    0.0000
    0.0000    1.0000    0.0000    0.0000    0.0000
    0.0000    1.0000    0.0000    0.0000    0.0000
    0.0000    1.0000    0.0000    0.0000    0.0000
    0.0000    1.0000    0.0000    0.0000    0.0000
    0.0000    1.0000    0.0000    0.0000    0.0000
    0.0000    1.0000    0.0000    0.0000    0.0000
    0.0000    1.0000    0.0000    0.0000    0.0000
    0.0000    1.0000    0.0000    0.0000    0.0000
    0.0000    1.0000    0.0000    0.0000    0.0000
    0.0000    1.0000    0.0000    0.0000    0.0000
    0.0000    1.0000    0.0000    0.0000    0.0000
    0.0000    1.0000    0.0000    0.0000    0.0000
    0.0000    0.9999    0.0000    0.0000    0.0001
    0.0000    1.0000    0.0000    0.0000    0.0000
    0.0000    1.0000    0.0000    0.0000    0.0000
    0.0000    1.0000    0.0000    0.0000    0.0000
    0.0000    1.0000    0.0000    0.0000    0.0000
    0.0000    0.9999    0.0000    0.0000    0.0001
    0.0000    1.0000    0.0000    0.0000    0.0000
    0.0000    1.0000    0.0000    0.0000    0.0000
    0.0000    1.0000    0.0000    0.0000    0.0000
    0.0000    1.0000    0.0000    0.0000    0.0000
    0.0000    1.0000    0.0000    0.0000    0.0000
    0.0000    1.0000    0.0000    0.0000    0.0000
    0.0000    1.0000    0.0000    0.0000    0.0000
    0.0000    1.0000    0.0000    0.0000    0.0000
    0.0000    1.0000    0.0000    0.0000    0.0000
    0.0000    1.0000    0.0000    0.0000    0.0000
    0.0000    1.0000    0.0000    0.0000    0.0000
    0.0000    0.9999    0.0001    0.0000    0.0000
    0.0000    1.0000    0.0000    0.0000    0.0000
    0.0000    1.0000    0.0000    0.0000    0.0000
    0.0000    0.9999    0.0000    0.0000    0.0001
    0.0000    1.0000    0.0000    0.0000    0.0000
    0.0000    1.0000    0.0000    0.0000    0.0000
    0.0000    1.0000    0.0000    0.0000    0.0000
    0.0000    1.0000    0.0000    0.0000    0.0000
    0.0000    1.0000    0.0000    0.0000    0.0000
    0.0000    1.0000    0.0000    0.0000    0.0000
    0.0000    1.0000    0.0000    0.0000    0.0000
    0.0000    1.0000    0.0000    0.0000    0.0000
    0.0000    0.9999    0.0000    0.0000    0.0000
    0.0000    1.0000    0.0000    0.0000    0.0000
    0.0000    1.0000    0.0000    0.0000    0.0000
    0.0000    0.9876    0.0004    0.0001    0.0118
    0.0000    1.0000    0.0000    0.0000    0.0000
    0.0000    1.0000    0.0000    0.0000    0.0000
    0.0000    0.9998    0.0000    0.0001    0.0000
    0.0000    1.0000    0.0000    0.0000    0.0000
    0.0000    0.0000    1.0000    0.0000    0.0000
    0.0219    0.0000    0.9043    0.0723    0.0015
    0.0000    0.0000    1.0000    0.0000    0.0000
    0.0000    0.0000    1.0000    0.0000    0.0000
    0.0000    0.0000    1.0000    0.0000    0.0000
    0.0000    0.0000    1.0000    0.0000    0.0000
    0.0000    0.0000    1.0000    0.0000    0.0000
    0.0001    0.0000    0.9999    0.0000    0.0000
    0.0000    0.0000    1.0000    0.0000    0.0000
    0.0001    0.0000    0.9997    0.0002    0.0000
    0.0000    0.0006    0.7677    0.2296    0.0022
    0.0008    0.0001    0.9921    0.0070    0.0000
    0.0000    0.0000    0.9999    0.0000    0.0000
    0.0000    0.0000    1.0000    0.0000    0.0000
    0.0000    0.0001    0.9983    0.0016    0.0000
    0.0000    0.0000    0.9997    0.0003    0.0000
    0.0000    0.0000    1.0000    0.0000    0.0000
    0.0000    0.0000    0.9999    0.0001    0.0000
    0.0000    0.0000    1.0000    0.0000    0.0000
    0.0000    0.0000    0.9999    0.0000    0.0001
    0.0000    0.0047    0.7867    0.2086    0.0000
    0.0000    0.0000    1.0000    0.0000    0.0000
    0.0000    0.0000    0.9999    0.0001    0.0000
    0.0000    0.0000    0.9998    0.0001    0.0000
    0.0000    0.0000    1.0000    0.0000    0.0000
    0.0000    0.0000    0.9999    0.0000    0.0000
    0.0000    0.0000    1.0000    0.0000    0.0000
    0.0000    0.0000    1.0000    0.0000    0.0000
    0.0000    0.0000    1.0000    0.0000    0.0000
    0.0000    0.0000    0.9997    0.0001    0.0002
    0.0000    0.0000    1.0000    0.0000    0.0000
    0.0000    0.0000    1.0000    0.0000    0.0000
    0.0000    0.0000    1.0000    0.0000    0.0000
    0.0000    0.4609    0.2215    0.1992    0.1184
    0.0000    0.0000    1.0000    0.0000    0.0000
    0.0000    0.0000    1.0000    0.0000    0.0000
    0.0000    0.0000    1.0000    0.0000    0.0000
    0.0000    0.0000    0.9996    0.0002    0.0002
    0.0000    0.0000    0.9994    0.0006    0.0000
    0.0000    0.0000    1.0000    0.0000    0.0000
    0.0000    0.0000    0.9999    0.0001    0.0000
    0.0015    0.0000    0.9985    0.0000    0.0000
    0.0001    0.0000    0.9923    0.0072    0.0004
    0.0000    0.0000    1.0000    0.0000    0.0000
    0.0000    0.0000    1.0000    0.0000    0.0000
    0.0000    0.0000    1.0000    0.0000    0.0000
    0.0001    0.0000    0.9999    0.0001    0.0000
    0.0000    0.0000    1.0000    0.0000    0.0000
    0.0000    0.0000    1.0000    0.0000    0.0000
    0.0001    0.0000    0.9998    0.0001    0.0000
    0.0000    0.0000    1.0000    0.0000    0.0000
    0.0000    0.0000    0.9999    0.0001    0.0000
    0.0000    0.0000    1.0000    0.0000    0.0000
    0.0000    0.0000    1.0000    0.0000    0.0000
    0.0000    0.0000    1.0000    0.0000    0.0000
    0.0000    0.0000    1.0000    0.0000    0.0000
    0.0000    0.0000    1.0000    0.0000    0.0000
    0.0000    0.0000    1.0000    0.0000    0.0000
    0.0000    0.0000    1.0000    0.0000    0.0000
    0.0000    0.0000    0.9996    0.0004    0.0000
    0.0000    0.0000    1.0000    0.0000    0.0000
    0.0000    0.0000    0.9994    0.0006    0.0000
    0.0000    0.0000    0.9987    0.0013    0.0000
    0.0000    0.0000    0.9716    0.0284    0.0000
    0.0000    0.0000    1.0000    0.0000    0.0000
    0.0000    0.0000    0.9999    0.0001    0.0000
    0.0000    0.0000    1.0000    0.0000    0.0000
    0.0000    0.0000    0.9996    0.0002    0.0001
    0.0000    0.0002    0.9980    0.0010    0.0007
    0.0009    0.0001    0.9983    0.0003    0.0005
    0.0094    0.0324    0.5473    0.0002    0.4106
    0.0000    0.0000    1.0000    0.0000    0.0000
    0.0000    0.0000    0.9998    0.0002    0.0000
    0.0000    0.0000    0.9998    0.0000    0.0002
    0.0001    0.0000    0.9999    0.0000    0.0000
    0.0000    0.0000    1.0000    0.0000    0.0000
    0.0000    0.0000    1.0000    0.0000    0.0000
    0.0000    0.0009    0.0724    0.9262    0.0006
    0.0000    0.0000    1.0000    0.0000    0.0000
    0.0000    0.0000    1.0000    0.0000    0.0000
    0.0000    0.0000    1.0000    0.0000    0.0000
    0.0000    0.0000    1.0000    0.0000    0.0000
    0.0000    0.0000    1.0000    0.0000    0.0000
    0.0000    0.0000    1.0000    0.0000    0.0000
    0.0000    0.0003    0.9672    0.0324    0.0000
    0.0000    0.0012    0.9754    0.0234    0.0000
    0.0000    0.0000    0.9999    0.0000    0.0000
    0.0000    0.0000    1.0000    0.0000    0.0000
    0.0000    0.0000    0.7405    0.2594    0.0000
    0.0000    0.0000    1.0000    0.0000    0.0000
    0.0000    0.0000    1.0000    0.0000    0.0000
    0.0000    0.0000    1.0000    0.0000    0.0000
    0.0030    0.0011    0.6661    0.3152    0.0146
    0.0000    0.0000    1.0000    0.0000    0.0000
    0.0000    0.0000    1.0000    0.0000    0.0000
    0.0000    0.0000    0.9998    0.0002    0.0000
    0.0000    0.0000    1.0000    0.0000    0.0000
    0.0000    0.0000    1.0000    0.0000    0.0000
    0.0000    0.0000    0.9999    0.0000    0.0000
    0.0000    0.0000    1.0000    0.0000    0.0000
    0.0000    0.0000    1.0000    0.0000    0.0000
    0.0000    0.0000    1.0000    0.0000    0.0000
    0.0000    0.0000    1.0000    0.0000    0.0000
    0.0000    0.0000    1.0000    0.0000    0.0000
    0.0000    0.0017    0.5123    0.4857    0.0002
    0.0000    0.0000    1.0000    0.0000    0.0000
    0.0000    0.0000    1.0000    0.0000    0.0000
    0.0000    0.0000    1.0000    0.0000    0.0000
    0.0000    0.0000    1.0000    0.0000    0.0000
    0.0000    0.0052    0.7652    0.2295    0.0001
    0.0000    0.0001    0.9924    0.0000    0.0075
    0.0001    0.0006    0.9854    0.0001    0.0138
    0.0000    0.0000    1.0000    0.0000    0.0000
    0.0001    0.0003    0.7041    0.2870    0.0085
    0.0006    0.0000    0.7459    0.2526    0.0009
    0.0000    0.4828    0.3493    0.1659    0.0020
    0.0000    0.0017    0.9981    0.0000    0.0002
    0.0000    0.0001    0.9990    0.0003    0.0007
    0.0000    0.0014    0.9951    0.0032    0.0003
    0.0000    0.0002    0.4696    0.5302    0.0000
    0.0000    0.0000    1.0000    0.0000    0.0000
    0.0001    0.0042    0.9866    0.0083    0.0008
    0.0001    0.0275    0.9315    0.0286    0.0123
    0.0355    0.0373    0.8254    0.1005    0.0013
    0.0000    0.0000    1.0000    0.0000    0.0000
    0.0000    0.0000    1.0000    0.0000    0.0000
    0.0000    0.0000    0.9952    0.0004    0.0044
    0.0003    0.0258    0.9733    0.0001    0.0005
    0.0000    0.0000    0.9999    0.0001    0.0000
    0.0000    0.0000    1.0000    0.0000    0.0000
    0.0000    0.0000    0.9971    0.0028    0.0001
    0.0001    0.0063    0.9910    0.0015    0.0010
    0.0001    0.0000    0.9973    0.0020    0.0007
    0.0000    0.0000    0.9997    0.0003    0.0000
    0.0000    0.0162    0.9832    0.0003    0.0002
    0.0002    0.0073    0.9789    0.0073    0.0064
    0.0000    0.0000    1.0000    0.0000    0.0000
    0.0000    0.0001    0.9588    0.0410    0.0001
    0.0000    0.0000    0.9999    0.0001    0.0000
    0.0000    0.0001    0.9970    0.0019    0.0010
    0.0008    0.0003    0.8722    0.0600    0.0667
    0.0000    0.0094    0.0703    0.6110    0.3094
    0.0000    0.0000    1.0000    0.0000    0.0000
    0.0000    0.0000    1.0000    0.0000    0.0000
    0.0001    0.0000    0.9997    0.0000    0.0002
    0.0000    0.0000    1.0000    0.0000    0.0000
    0.0000    0.0022    0.7723    0.1993    0.0262
    0.0004    0.0000    0.9995    0.0000    0.0000
    0.0002    0.0000    0.9997    0.0001    0.0000
    0.0000    0.0000    0.9997    0.0002    0.0000
    0.0006    0.0001    0.8648    0.0992    0.0352
    0.0000    0.0000    0.9002    0.0998    0.0000
    0.0062    0.0000    0.9504    0.0434    0.0000
    0.0000    0.0000    0.9672    0.0328    0.0000
    0.0000    0.0000    0.9996    0.0002    0.0002
    0.0000    0.0001    0.9890    0.0109    0.0000
    0.0001    0.0000    0.9396    0.0603    0.0000
    0.0000    0.0000    0.9999    0.0001    0.0000
    0.0000    0.0000    1.0000    0.0000    0.0000
    0.0000    0.0000    1.0000    0.0000    0.0000
    0.0000    0.0000    1.0000    0.0000    0.0000
    0.0000    0.0001    0.9999    0.0000    0.0000
    0.0012    0.0007    0.9880    0.0004    0.0097
    0.0000    0.0000    1.0000    0.0000    0.0000
    0.0000    0.0000    1.0000    0.0000    0.0000
    0.0000    0.0000    1.0000    0.0000    0.0000
    0.0000    0.0000    1.0000    0.0000    0.0000
    0.0001    0.0000    0.9997    0.0002    0.0000
    0.0000    0.0000    1.0000    0.0000    0.0000
    0.0000    0.0000    1.0000    0.0000    0.0000
    0.0000    0.0043    0.5129    0.4827    0.0000
    0.0000    0.0012    0.9575    0.0413    0.0000
    0.0000    0.0000    1.0000    0.0000    0.0000
    0.0000    0.0000    1.0000    0.0000    0.0000
    0.0000    0.0021    0.7142    0.2835    0.0002
    0.0000    0.0000    1.0000    0.0000    0.0000
    0.0000    0.0000    1.0000    0.0000    0.0000
    0.0000    0.0000    1.0000    0.0000    0.0000
    0.0000    0.0000    1.0000    0.0000    0.0000
    0.0000    0.0000    1.0000    0.0000    0.0000
    0.0001    0.0000    0.9998    0.0000    0.0001
    0.0001    0.0000    0.9999    0.0000    0.0000
    0.0000    0.0000    1.0000    0.0000    0.0000
    0.0000    0.0000    0.9999    0.0001    0.0000
    0.0000    0.0000    1.0000    0.0000    0.0000
    0.0000    0.0000    1.0000    0.0000    0.0000
    0.0000    0.0000    0.9998    0.0002    0.0000
    0.0000    0.0000    1.0000    0.0000    0.0000
    0.0000    0.0000    1.0000    0.0000    0.0000
    0.0000    0.0000    1.0000    0.0000    0.0000
    0.0000    0.0000    0.9974    0.0026    0.0000
    0.0000    0.0000    1.0000    0.0000    0.0000
    0.0000    0.0000    1.0000    0.0000    0.0000
    0.0000    0.0000    1.0000    0.0000    0.0000
    0.0000    0.0000    0.9998    0.0002    0.0000
    0.0000    0.0000    1.0000    0.0000    0.0000
    0.0000    0.0000    1.0000    0.0000    0.0000
    0.0000    0.0000    1.0000    0.0000    0.0000
    0.0000    0.0000    1.0000    0.0000    0.0000
    0.0000    0.0000    1.0000    0.0000    0.0000
    0.0000    0.0000    1.0000    0.0000    0.0000
    0.0001    0.0000    0.9999    0.0000    0.0000
    0.0000    0.0003    0.9388    0.0600    0.0008
    0.0000    0.0000    1.0000    0.0000    0.0000
    0.0000    0.0000    1.0000    0.0000    0.0000
    0.0000    0.0000    1.0000    0.0000    0.0000
    0.0000    0.0000    1.0000    0.0000    0.0000
    0.0000    0.0000    1.0000    0.0000    0.0000
    0.0000    0.0001    0.9997    0.0000    0.0002
    0.0000    0.0000    1.0000    0.0000    0.0000
    0.0000    0.0000    1.0000    0.0000    0.0000
    0.0000    0.0000    1.0000    0.0000    0.0000
    0.0000    0.0000    1.0000    0.0000    0.0000
    0.0000    0.0000    1.0000    0.0000    0.0000
    0.0000    0.0000    1.0000    0.0000    0.0000
    0.0000    0.0000    1.0000    0.0000    0.0000
    0.0000    0.0000    1.0000    0.0000    0.0000
    0.0000    0.0000    0.9992    0.0008    0.0001
    0.0000    0.0000    0.9999    0.0001    0.0000
    0.0000    0.0000    1.0000    0.0000    0.0000
    0.0000    0.0000    0.9999    0.0001    0.0000
    0.0000    0.0000    1.0000    0.0000    0.0000
    0.0000    0.0000    1.0000    0.0000    0.0000
    0.0000    0.0000    1.0000    0.0000    0.0000
    0.0000    0.0000    0.9963    0.0035    0.0003
    0.0000    0.0000    1.0000    0.0000    0.0000
    0.0000    0.0000    1.0000    0.0000    0.0000
    0.0000    0.0000    0.9555    0.0445    0.0000
    0.0000    0.0000    1.0000    0.0000    0.0000
    0.0000    0.0000    1.0000    0.0000    0.0000
    0.0000    0.0000    1.0000    0.0000    0.0000
    0.0000    0.0000    1.0000    0.0000    0.0000
    0.0000    0.0000    1.0000    0.0000    0.0000
    0.0000    0.0000    1.0000    0.0000    0.0000
    0.0000    0.0000    1.0000    0.0000    0.0000
    0.0000    0.0000    1.0000    0.0000    0.0000
    0.0000    0.0000    1.0000    0.0000    0.0000
    0.0000    0.0000    1.0000    0.0000    0.0000
    0.0000    0.0000    1.0000    0.0000    0.0000
    0.0000    0.0000    1.0000    0.0000    0.0000
    0.0000    0.0000    1.0000    0.0000    0.0000
    0.0000    0.0000    0.4033    0.5966    0.0000
    0.0000    0.0000    1.0000    0.0000    0.0000
    0.0000    0.0000    1.0000    0.0000    0.0000
    0.0000    0.0002    0.9923    0.0075    0.0000
    0.0000    0.0004    0.9995    0.0000    0.0001
    0.0000    0.0000    1.0000    0.0000    0.0000
    0.0000    0.0000    0.9997    0.0002    0.0001
    0.0000    0.0000    1.0000    0.0000    0.0000
    0.0000    0.0000    1.0000    0.0000    0.0000
    0.0000    0.0000    1.0000    0.0000    0.0000
    0.0000    0.0000    1.0000    0.0000    0.0000
    0.0000    0.0000    0.9991    0.0000    0.0008
    0.0007    0.0026    0.5775    0.0039    0.4153
    0.0000    0.0000    0.9999    0.0000    0.0001
    0.0036    0.0075    0.2108    0.0000    0.7780
    0.0146    0.0071    0.9418    0.0253    0.0112
    0.0038    0.0007    0.7392    0.0606    0.1957
    0.0000    0.0000    0.9886    0.0114    0.0000
    0.0000    0.0000    1.0000    0.0000    0.0000
    0.0000    0.0000    1.0000    0.0000    0.0000
    0.0000    0.0000    1.0000    0.0000    0.0000
    0.0000    0.0000    1.0000    0.0000    0.0000
    0.0000    0.0000    1.0000    0.0000    0.0000
    0.0000    0.0000    1.0000    0.0000    0.0000
    0.0000    0.0000    1.0000    0.0000    0.0000
    0.0000    0.0000    1.0000    0.0000    0.0000
    0.0000    0.0000    1.0000    0.0000    0.0000
    0.0510    0.0000    0.9490    0.0000    0.0000
    0.0000    0.0000    0.9998    0.0002    0.0000
    0.0000    0.0000    0.9994    0.0006    0.0000
    0.0000    0.0000    1.0000    0.0000    0.0000
    0.0013    0.0000    0.9979    0.0008    0.0000
    0.0000    0.0000    1.0000    0.0000    0.0000
    0.0000    0.0000    1.0000    0.0000    0.0000
    0.0000    0.0000    1.0000    0.0000    0.0000
    0.0000    0.0000    0.9999    0.0001    0.0000
    0.0000    0.0000    1.0000    0.0000    0.0000
    0.0005    0.0000    0.9995    0.0000    0.0000
    0.0000    0.0000    1.0000    0.0000    0.0000
    0.0000    0.0000    1.0000    0.0000    0.0000
    0.0000    0.0000    1.0000    0.0000    0.0000
    0.0000    0.0000    0.9987    0.0000    0.0013
    0.0000    0.0000    1.0000    0.0000    0.0000
    0.0000    0.0000    1.0000    0.0000    0.0000
    0.0000    0.0000    1.0000    0.0000    0.0000
    0.0000    0.0000    1.0000    0.0000    0.0000
    0.0000    0.0000    1.0000    0.0000    0.0000
    0.0000    0.0000    1.0000    0.0000    0.0000
    0.0000    0.0000    1.0000    0.0000    0.0000
    0.0000    0.0000    1.0000    0.0000    0.0000
    0.0000    0.0000    1.0000    0.0000    0.0000
    0.0000    0.0000    1.0000    0.0000    0.0000
    0.0000    0.0000    1.0000    0.0000    0.0000
    0.0000    0.0000    1.0000    0.0000    0.0000
    0.0000    0.0006    0.5361    0.4543    0.0090
    0.0000    0.0000    1.0000    0.0000    0.0000
    0.0000    0.0000    1.0000    0.0000    0.0000
    0.0000    0.0000    0.9999    0.0000    0.0001
    0.0000    0.0000    1.0000    0.0000    0.0000
    0.0000    0.0000    1.0000    0.0000    0.0000
    0.0000    0.0000    1.0000    0.0000    0.0000
    0.0000    0.0000    1.0000    0.0000    0.0000
    0.0000    0.0000    1.0000    0.0000    0.0000
    0.0000    0.0000    0.9997    0.0000    0.0002
    0.0000    0.0002    0.9993    0.0004    0.0001
    0.0001    0.0185    0.4521    0.0372    0.4921
    0.0000    0.0000    1.0000    0.0000    0.0000
    0.0000    0.0000    1.0000    0.0000    0.0000
    0.0000    0.0010    0.9933    0.0000    0.0057
    0.0000    0.0001    0.9992    0.0004    0.0003
    0.0000    0.0000    1.0000    0.0000    0.0000
    0.0001    0.5166    0.4747    0.0002    0.0083
    0.0000    0.0000    1.0000    0.0000    0.0000
    0.0000    0.0014    0.9862    0.0119    0.0005
    0.0000    0.0000    1.0000    0.0000    0.0000
    0.0001    0.0002    0.9997    0.0000    0.0001
    0.0000    0.0002    0.8872    0.1123    0.0003
    0.0011    0.0001    0.8364    0.1622    0.0002
    0.0000    0.0000    0.3919    0.6081    0.0000
    0.0000    0.0000    1.0000    0.0000    0.0000
    0.0000    0.0000    0.9999    0.0001    0.0000
    0.0000    0.0000    1.0000    0.0000    0.0000
    0.0000    0.0000    1.0000    0.0000    0.0000
    0.0000    0.0000    1.0000    0.0000    0.0000
    0.0000    0.0000    1.0000    0.0000    0.0000
    0.0000    0.0000    1.0000    0.0000    0.0000
    0.0000    0.0000    1.0000    0.0000    0.0000
    0.0000    0.0000    0.9958    0.0042    0.0000
    0.0000    0.0000    1.0000    0.0000    0.0000
    0.0000    0.0000    1.0000    0.0000    0.0000
    0.0000    0.0000    1.0000    0.0000    0.0000
    0.0000    0.0000    0.9987    0.0013    0.0000
    0.0000    0.0000    1.0000    0.0000    0.0000
    0.0002    0.0002    0.9849    0.0135    0.0012
    0.0000    0.0000    1.0000    0.0000    0.0000
    0.0000    0.0000    1.0000    0.0000    0.0000
    0.0000    0.0001    0.9893    0.0004    0.0102
    0.0000    0.0001    0.9998    0.0000    0.0002
    0.0000    0.0001    0.9993    0.0003    0.0003
    0.0000    0.0000    1.0000    0.0000    0.0000
    0.0000    0.0000    1.0000    0.0000    0.0000
    0.0000    0.0000    0.9972    0.0028    0.0000
    0.0000    0.0000    1.0000    0.0000    0.0000
    0.0000    0.0000    1.0000    0.0000    0.0000
    0.0000    0.0000    1.0000    0.0000    0.0000
    0.0000    0.0000    1.0000    0.0000    0.0000
    0.0000    0.0000    0.9973    0.0006    0.0021
    0.0000    0.0003    0.9997    0.0000    0.0000
    0.0000    0.0000    1.0000    0.0000    0.0000
    0.0000    0.0000    0.9999    0.0000    0.0000
    0.0000    0.0000    0.9829    0.0170    0.0001
    0.0000    0.0000    1.0000    0.0000    0.0000
    0.0000    0.0000    1.0000    0.0000    0.0000
    0.0001    0.0140    0.1567    0.0119    0.8172
    0.0000    0.0003    0.9996    0.0000    0.0000
    0.0003    0.1951    0.8040    0.0006    0.0001
    0.0001    0.0018    0.9744    0.0007    0.0229
    0.0000    0.0000    0.1436    0.8564    0.0000
    0.0000    0.0000    0.1537    0.8463    0.0000
    0.0001    0.0001    0.9602    0.0394    0.0001
    0.0001    0.0001    0.1065    0.8914    0.0020
    0.0000    0.0000    0.9318    0.0682    0.0000
    0.0015    0.0000    0.9979    0.0005    0.0000
    0.0101    0.0000    0.9846    0.0052    0.0000
    0.0003    0.0016    0.4403    0.5575    0.0003
    0.0000    0.0000    1.0000    0.0000    0.0000
    0.0000    0.0000    1.0000    0.0000    0.0000
    0.0010    0.0001    0.9981    0.0007    0.0000
    0.0001    0.0000    0.9998    0.0001    0.0000
    0.0002    0.0000    0.9998    0.0000    0.0000
    0.0000    0.0000    1.0000    0.0000    0.0000
    0.0025    0.0000    0.9970    0.0004    0.0000
    0.0000    0.0005    0.9497    0.0493    0.0004
    0.0131    0.0000    0.9865    0.0003    0.0000
    0.0000    0.0000    0.9999    0.0000    0.0000
    0.0000    0.0000    1.0000    0.0000    0.0000
    0.0000    0.0000    1.0000    0.0000    0.0000
    0.0000    0.0000    1.0000    0.0000    0.0000
    0.0000    0.0000    0.9998    0.0002    0.0000
    0.0000    0.0000    1.0000    0.0000    0.0000
    0.0000    0.0000    1.0000    0.0000    0.0000
    0.0000    0.0000    1.0000    0.0000    0.0000
    0.0000    0.0000    0.9999    0.0000    0.0000
    0.0000    0.0000    0.9999    0.0000    0.0000
    0.0001    0.0001    0.9997    0.0000    0.0001
    0.0000    0.0000    1.0000    0.0000    0.0000
    0.0000    0.0000    1.0000    0.0000    0.0000
    0.0000    0.0000    0.9949    0.0050    0.0001
    0.0000    0.0023    0.9946    0.0022    0.0009
    0.0000    0.0000    1.0000    0.0000    0.0000
    0.0000    0.0000    0.9995    0.0000    0.0004
    0.0002    0.0008    0.9984    0.0005    0.0002
    0.0001    0.0000    0.9999    0.0000    0.0000
    0.0000    0.0000    0.5519    0.4475    0.0005
    0.0000    0.0000    1.0000    0.0000    0.0000
    0.0000    0.0000    1.0000    0.0000    0.0000
    0.0001    0.0009    0.9979    0.0003    0.0008
    0.0000    0.0000    0.9999    0.0000    0.0000
    0.0025    0.0075    0.9886    0.0004    0.0010
    0.0003    0.0027    0.9693    0.0276    0.0000
    0.0000    0.0000    1.0000    0.0000    0.0000
    0.0047    0.0003    0.1134    0.8813    0.0003
    0.0000    0.0000    1.0000    0.0000    0.0000
    0.0001    0.0013    0.9736    0.0250    0.0000
    0.0039    0.0003    0.9909    0.0046    0.0004
    0.0000    0.0000    0.9821    0.0175    0.0004
    0.0000    0.0000    0.9998    0.0002    0.0000
    0.0000    0.0001    0.9993    0.0006    0.0001
    0.0000    0.0000    0.9979    0.0000    0.0021
    0.0001    0.0012    0.9978    0.0009    0.0000
    0.0000    0.0002    0.9976    0.0022    0.0000
    0.0000    0.0000    0.9459    0.0541    0.0000
    0.0000    0.0002    0.9955    0.0043    0.0001
    0.0002    0.0117    0.9857    0.0017    0.0008
    0.0000    0.0000    0.9945    0.0055    0.0000
    0.0000    0.0000    1.0000    0.0000    0.0000
    0.0000    0.0000    0.0006    0.9994    0.0000
    0.0000    0.0000    1.0000    0.0000    0.0000
    0.0001    0.0000    0.9983    0.0015    0.0000
    0.0000    0.0000    0.9998    0.0002    0.0000
    0.0000    0.0000    1.0000    0.0000    0.0000
    0.0013    0.0001    0.9917    0.0064    0.0005
    0.0000    0.0000    1.0000    0.0000    0.0000
    0.0000    0.0000    1.0000    0.0000    0.0000
    0.0000    0.0000    1.0000    0.0000    0.0000
    0.0000    0.0000    1.0000    0.0000    0.0000
    0.0000    0.0000    1.0000    0.0000    0.0000
    0.0000    0.0000    1.0000    0.0000    0.0000
    0.0000    0.0000    1.0000    0.0000    0.0000
    0.0000    0.0000    1.0000    0.0000    0.0000
    0.0000    0.0000    1.0000    0.0000    0.0000
    0.0000    0.0000    0.9993    0.0007    0.0000
    0.0000    0.0000    0.9999    0.0001    0.0000
    0.0000    0.0000    0.4108    0.5892    0.0000
    0.0000    0.0000    0.9994    0.0004    0.0002
    0.0000    0.0000    1.0000    0.0000    0.0000
    0.0000    0.0000    0.9997    0.0003    0.0000
    0.0000    0.0000    1.0000    0.0000    0.0000
    0.0000    0.0000    0.9999    0.0001    0.0000
    0.0000    0.0000    1.0000    0.0000    0.0000
    0.0000    0.0000    1.0000    0.0000    0.0000
    0.0000    0.0000    0.9977    0.0023    0.0000
    0.0000    0.0000    0.9999    0.0001    0.0000
    0.0000    0.0003    0.9997    0.0000    0.0000
    0.0000    0.0000    1.0000    0.0000    0.0000
    0.0000    0.0000    0.9989    0.0010    0.0000
    0.0000    0.0000    1.0000    0.0000    0.0000
    0.0000    0.0001    0.9972    0.0027    0.0000
    0.0000    0.0000    0.9946    0.0054    0.0000
    0.0000    0.0004    0.9996    0.0000    0.0000
    0.0000    0.0000    0.8039    0.1960    0.0001
    0.0000    0.0000    0.9306    0.0694    0.0000
    0.0000    0.0000    0.9993    0.0006    0.0000
    0.0000    0.0037    0.8774    0.1187    0.0002
    0.0000    0.0003    0.5235    0.4730    0.0032
    0.0002    0.0189    0.2947    0.6861    0.0000
    0.0000    0.0000    0.9445    0.0555    0.0000
    0.0005    0.0000    0.9293    0.0702    0.0000
    0.0002    0.0262    0.8468    0.1267    0.0001
    0.0000    0.0000    0.9875    0.0125    0.0000
    0.0002    0.0000    0.7774    0.2223    0.0000
    0.0001    0.0022    0.2264    0.7710    0.0004
    0.0016    0.0000    0.5599    0.4385    0.0000
    0.0000    0.0000    0.9935    0.0065    0.0000
    0.0000    0.0109    0.6508    0.3329    0.0053
    0.0000    0.0000    1.0000    0.0000    0.0000
    0.0000    0.0000    0.0818    0.9181    0.0001
    0.0001    0.0000    0.9709    0.0287    0.0003
    0.0000    0.0000    0.9931    0.0068    0.0001
    0.0000    0.0000    0.9999    0.0001    0.0000
    0.0000    0.0000    1.0000    0.0000    0.0000
    0.0000    0.0000    1.0000    0.0000    0.0000
    0.0000    0.0058    0.5259    0.4489    0.0194
    0.0001    0.0001    0.9993    0.0005    0.0000
    0.0126    0.0000    0.0616    0.9253    0.0005
    0.0005    0.0000    0.4231    0.5762    0.0002
    0.0000    0.0000    1.0000    0.0000    0.0000
    0.0000    0.0000    0.9998    0.0001    0.0000
    0.0000    0.0000    0.9999    0.0000    0.0001
    0.0000    0.0170    0.8075    0.1649    0.0106
    0.0000    0.0000    0.8489    0.1510    0.0001
    0.0000    0.0000    0.9974    0.0024    0.0002
    0.0000    0.0011    0.9987    0.0001    0.0001
    0.0000    0.0000    1.0000    0.0000    0.0000
    0.0000    0.0000    1.0000    0.0000    0.0000
    0.0000    0.0000    1.0000    0.0000    0.0000
    0.0000    0.0009    0.9825    0.0165    0.0001
    0.0006    0.0000    0.9878    0.0116    0.0000
    0.0000    0.0000    0.9936    0.0063    0.0000
    0.0000    0.0000    0.1228    0.8771    0.0001
    0.0005    0.0036    0.1629    0.8298    0.0032
    0.0000    0.0000    1.0000    0.0000    0.0000
    0.0000    0.0000    1.0000    0.0000    0.0000
    0.0007    0.3763    0.0561    0.4894    0.0775
    0.0000    0.0000    0.9895    0.0105    0.0000
    0.0000    0.0000    0.9518    0.0481    0.0000
    0.0038    0.0005    0.3240    0.6711    0.0005
    0.0000    0.0001    0.9509    0.0488    0.0002
    0.0000    0.0000    0.9993    0.0007    0.0000
    0.0000    0.0005    0.9331    0.0664    0.0000
    0.0003    0.0002    0.0990    0.8976    0.0029
    0.0000    0.0000    1.0000    0.0000    0.0000
    0.0000    0.0000    0.0774    0.9225    0.0001
    0.0000    0.0000    1.0000    0.0000    0.0000
    0.0000    0.0000    0.9959    0.0041    0.0001
    0.0000    0.0001    0.7954    0.1951    0.0094
    0.0000    0.0000    0.0033    0.9966    0.0000
    0.0000    0.0000    0.9983    0.0016    0.0000
    0.0000    0.0000    1.0000    0.0000    0.0000
    0.0000    0.0234    0.1708    0.8047    0.0010
    0.0062    0.0002    0.2676    0.7245    0.0015
    0.0000    0.0000    0.0074    0.9871    0.0054
    0.0000    0.0000    0.9288    0.0711    0.0001
    0.0000    0.0000    0.9993    0.0007    0.0000
    0.0000    0.0000    0.9997    0.0003    0.0000
    0.0000    0.0000    0.9998    0.0002    0.0000
    0.0003    0.0000    0.9863    0.0110    0.0024
    0.0006    0.0579    0.9008    0.0216    0.0190
    0.0001    0.0015    0.4390    0.5571    0.0023
    0.0000    0.0130    0.0241    0.9628    0.0000
    0.0000    0.1660    0.2073    0.6227    0.0039
    0.0000    0.0000    0.9999    0.0001    0.0000
    0.0000    0.0007    0.2642    0.7299    0.0052
    0.0000    0.0001    0.0037    0.9956    0.0006
    0.0001    0.0003    0.6757    0.3206    0.0033
    0.0000    0.0000    0.9962    0.0038    0.0000
    0.0000    0.0000    0.9996    0.0004    0.0000
    0.0000    0.0000    0.9997    0.0003    0.0000
    0.0000    0.0000    0.9964    0.0033    0.0003
    0.0000    0.0000    0.9984    0.0016    0.0000
    0.0002    0.0010    0.9400    0.0508    0.0081
    0.0000    0.0188    0.0248    0.9546    0.0018
    0.0000    0.0000    0.9782    0.0214    0.0004
    0.0000    0.0000    0.9952    0.0047    0.0001
    0.0011    0.0579    0.8927    0.0481    0.0002
    0.0000    0.0000    0.9985    0.0015    0.0000
    0.0000    0.0000    0.9986    0.0001    0.0012
    0.0005    0.0019    0.0812    0.9052    0.0113
    0.0000    0.0000    0.9857    0.0143    0.0000
    0.0000    0.0001    0.9974    0.0017    0.0008
    0.0000    0.0000    0.9990    0.0007    0.0004
    0.0000    0.0000    0.9982    0.0018    0.0000
    0.0000    0.0000    0.9997    0.0003    0.0000
    0.0000    0.0000    1.0000    0.0000    0.0000
    0.0000    0.0000    0.9996    0.0004    0.0000
    0.0000    0.0000    0.9090    0.0001    0.0908
    0.0003    0.0000    0.9740    0.0254    0.0003
    0.0004    0.0002    0.8914    0.0885    0.0195
    0.0000    0.0000    0.9999    0.0001    0.0000
    0.0000    0.0000    0.9987    0.0010    0.0002
    0.0001    0.0000    0.9999    0.0000    0.0000
    0.0000    0.0000    0.9786    0.0213    0.0000
    0.0117    0.0002    0.2043    0.4392    0.3446
    0.0000    0.0000    0.9987    0.0013    0.0000
    0.0002    0.0001    0.3717    0.6152    0.0128
    0.0001    0.0001    0.9785    0.0165    0.0049
    0.0017    0.0000    0.9848    0.0130    0.0004
    0.0012    0.0000    0.8011    0.1938    0.0039
    0.0001    0.0001    0.4085    0.5834    0.0079
    0.0000    0.0000    0.9997    0.0003    0.0001
    0.0000    0.0000    1.0000    0.0000    0.0000
    0.0001    0.0001    0.9923    0.0074    0.0000
    0.0000    0.0000    0.9968    0.0032    0.0000
    0.0000    0.0000    0.1441    0.8559    0.0000
    0.0000    0.0000    0.9997    0.0003    0.0000
    0.0000    0.0000    0.0025    0.9974    0.0000
    0.0000    0.0033    0.0132    0.9814    0.0020
    0.0000    0.0000    0.9123    0.0877    0.0000
    0.0002    0.0000    0.3013    0.6985    0.0001
    0.0000    0.0000    0.9831    0.0142    0.0027
    0.0000    0.0000    0.9912    0.0088    0.0000
    0.0000    0.0000    1.0000    0.0000    0.0000
    0.0000    0.0000    0.9015    0.0974    0.0011
    0.0000    0.0002    0.9367    0.0630    0.0002
    0.0000    0.0000    1.0000    0.0000    0.0000
    0.0000    0.0000    1.0000    0.0000    0.0000
    0.0000    0.0000    1.0000    0.0000    0.0000
    0.0000    0.0000    0.4735    0.5255    0.0010
    0.0000    0.0000    0.9977    0.0020    0.0004
    0.0000    0.0000    0.9994    0.0006    0.0000
    0.0000    0.0000    1.0000    0.0000    0.0000
    0.0000    0.0000    0.9974    0.0022    0.0004
    0.0000    0.0000    0.9999    0.0001    0.0000
    0.0018    0.0001    0.9057    0.0924    0.0000
    0.0000    0.0000    0.9997    0.0003    0.0000
    0.0000    0.0000    1.0000    0.0000    0.0000
    0.0000    0.0000    1.0000    0.0000    0.0000
    0.0000    0.0000    1.0000    0.0000    0.0000
    0.0000    0.0000    0.9997    0.0003    0.0000
    0.0000    0.0000    0.9865    0.0135    0.0000
    0.0000    0.0001    0.9775    0.0006    0.0218
    0.0000    0.0000    0.9998    0.0002    0.0000
    0.0000    0.0004    0.9919    0.0027    0.0049
    0.0001    0.0065    0.7929    0.0012    0.1992
    0.0000    0.0000    0.9999    0.0000    0.0000
    0.0000    0.0000    0.9823    0.0000    0.0177
    0.0000    0.0003    0.9993    0.0003    0.0001
    0.0006    0.0000    0.9327    0.0231    0.0436
    0.0000    0.0000    1.0000    0.0000    0.0000
    0.0000    0.0000    1.0000    0.0000    0.0000
    0.0000    0.0000    1.0000    0.0000    0.0000
    0.0000    0.0000    0.9873    0.0089    0.0037
    0.0000    0.0107    0.1956    0.7937    0.0000
    0.0000    0.0000    0.0043    0.9956    0.0000
    0.0000    0.0000    1.0000    0.0000    0.0000
    0.0000    0.0000    0.9997    0.0001    0.0002
    0.0000    0.0001    0.9862    0.0136    0.0001
    0.0001    0.0001    0.9670    0.0287    0.0041
    0.0000    0.0000    1.0000    0.0000    0.0000
    0.0000    0.0000    0.9921    0.0076    0.0004
    0.0000    0.0001    0.9999    0.0000    0.0000
    0.0000    0.0014    0.9965    0.0006    0.0015
    0.0000    0.0000    0.9999    0.0000    0.0001
    0.0000    0.0000    0.1883    0.8072    0.0045
    0.0000    0.0000    0.9978    0.0022    0.0000
    0.0000    0.0003    0.0675    0.9321    0.0001
    0.0000    0.0000    0.9031    0.0969    0.0000
    0.0000    0.0002    0.9971    0.0028    0.0000
    0.0000    0.0000    0.3389    0.6610    0.0000
    0.0000    0.0010    0.0269    0.0308    0.9413
    0.0000    0.0000    1.0000    0.0000    0.0000
    0.0000    0.0041    0.9561    0.0397    0.0001
    0.0000    0.0000    0.9741    0.0259    0.0000
    0.0000    0.0000    0.6484    0.3515    0.0000
    0.0000    0.0060    0.0303    0.9629    0.0007
    0.0005    0.0335    0.9461    0.0192    0.0006
    0.0000    0.0001    0.7864    0.2135    0.0000
    0.0003    0.0000    0.2190    0.7790    0.0017
    0.0000    0.0000    0.9996    0.0004    0.0000
    0.0000    0.0002    0.9552    0.0446    0.0000
    0.0000    0.0000    1.0000    0.0000    0.0000
    0.0000    0.0000    0.9993    0.0006    0.0000
    0.0000    0.0000    1.0000    0.0000    0.0000
    0.0000    0.0000    0.9999    0.0001    0.0000
    0.0000    0.0000    0.9773    0.0227    0.0000
    0.0000    0.0000    0.9759    0.0241    0.0000
    0.0000    0.0000    0.9936    0.0064    0.0000
    0.0026    0.0003    0.9527    0.0416    0.0027
    0.0000    0.0000    1.0000    0.0000    0.0000
    0.0000    0.0000    1.0000    0.0000    0.0000
    0.0000    0.0000    0.9996    0.0004    0.0000
    0.0000    0.0000    0.9999    0.0001    0.0000
    0.0000    0.0000    0.9995    0.0005    0.0000
    0.0000    0.0000    1.0000    0.0000    0.0000
    0.0000    0.0000    0.9850    0.0149    0.0000
    0.0000    0.0000    0.6709    0.3291    0.0000
    0.0000    0.0000    1.0000    0.0000    0.0000
    0.0000    0.0000    0.9902    0.0098    0.0000
    0.0000    0.0486    0.4106    0.4530    0.0877
    0.0000    0.0000    0.8982    0.1017    0.0001
    0.0000    0.0000    1.0000    0.0000    0.0000
    0.0000    0.0000    0.9986    0.0014    0.0000
    0.0000    0.0000    0.8930    0.1070    0.0000
    0.0000    0.0000    0.9826    0.0174    0.0000
    0.0000    0.0000    1.0000    0.0000    0.0000
    0.0000    0.0018    0.6206    0.3730    0.0046
    0.0001    0.0000    0.4222    0.5778    0.0000
    0.0000    0.0000    0.9994    0.0006    0.0000
    0.0000    0.0000    0.9999    0.0001    0.0000
    0.0000    0.0000    0.9827    0.0173    0.0000
    0.0000    0.0000    0.9985    0.0015    0.0000
    0.0000    0.0000    0.9999    0.0001    0.0000
    0.0000    0.0000    0.9993    0.0007    0.0000
    0.0000    0.0000    0.9983    0.0017    0.0000
    0.0000    0.0000    0.0201    0.9799    0.0000
    0.0000    0.0000    0.9997    0.0003    0.0000
    0.0000    0.0000    1.0000    0.0000    0.0000
    0.0000    0.0000    0.9982    0.0018    0.0000
    0.0007    0.0000    0.9288    0.0702    0.0002
    0.0000    0.0000    0.9999    0.0001    0.0000
    0.0000    0.0000    0.9891    0.0109    0.0000
    0.0000    0.0000    0.9999    0.0001    0.0000
    0.0000    0.0000    0.9947    0.0052    0.0001
    0.0003    0.0000    0.9789    0.0208    0.0000
    0.0000    0.0000    0.9974    0.0026    0.0000
    0.0003    0.0000    0.9523    0.0473    0.0001
    0.0000    0.0000    1.0000    0.0000    0.0000
    0.0000    0.0000    0.9991    0.0009    0.0000
    0.0002    0.0003    0.9995    0.0000    0.0000
    0.0010    0.0001    0.8376    0.1581    0.0031
    0.0000    0.0000    0.9998    0.0000    0.0002
    0.0002    0.0000    0.9427    0.0570    0.0000
    0.0000    0.0009    0.9983    0.0007    0.0001
    0.0000    0.0001    0.9980    0.0008    0.0010
    0.0000    0.0004    0.9975    0.0021    0.0001
    0.0001    0.0002    0.3596    0.6363    0.0037
    0.0000    0.0012    0.8897    0.1091    0.0000
    0.0004    0.0004    0.9965    0.0026    0.0001
    0.0000    0.0002    0.9986    0.0001    0.0011
    0.0045    0.0001    0.0169    0.9785    0.0000
    0.0103    0.0000    0.0942    0.8950    0.0006
    0.0000    0.0000    1.0000    0.0000    0.0000
    0.0000    0.0000    0.9999    0.0001    0.0000
    0.0000    0.0000    1.0000    0.0000    0.0000
    0.0000    0.0000    0.9999    0.0000    0.0001
    0.0000    0.0000    1.0000    0.0000    0.0000
    0.0000    0.0000    1.0000    0.0000    0.0000
    0.0000    0.0001    0.9961    0.0023    0.0014
    0.0007    0.0043    0.0809    0.9140    0.0000
    0.0000    0.0000    1.0000    0.0000    0.0000
    0.0000    0.0000    0.9998    0.0002    0.0000
    0.0000    0.0000    1.0000    0.0000    0.0000
    0.0000    0.0000    1.0000    0.0000    0.0000
    0.0000    0.0002    0.9887    0.0111    0.0000
    0.0000    0.0000    1.0000    0.0000    0.0000
    0.0000    0.0000    0.8515    0.1446    0.0039
    0.0000    0.0017    0.7568    0.2413    0.0002
    0.0000    0.0001    0.9998    0.0001    0.0000
    0.0000    0.0003    0.9668    0.0328    0.0000
    0.0000    0.0000    1.0000    0.0000    0.0000
    0.0000    0.0000    1.0000    0.0000    0.0000
    0.0000    0.0000    1.0000    0.0000    0.0000
    0.0000    0.0000    0.9951    0.0046    0.0002
    0.0000    0.0000    1.0000    0.0000    0.0000
    0.0000    0.0000    1.0000    0.0000    0.0000
    0.0000    0.0000    1.0000    0.0000    0.0000
    0.0000    0.0000    1.0000    0.0000    0.0000
    0.0000    0.0000    1.0000    0.0000    0.0000
    0.0000    0.0000    0.9992    0.0005    0.0003
    0.0000    0.0000    0.9996    0.0000    0.0004
    0.0000    0.0001    0.9997    0.0001    0.0001
    0.0000    0.0000    0.9999    0.0000    0.0000
    0.0000    0.0001    0.9898    0.0096    0.0005
    0.0000    0.0000    0.9999    0.0000    0.0001
    0.0003    0.0000    0.9993    0.0003    0.0001
    0.0000    0.0000    1.0000    0.0000    0.0000
    0.0005    0.0001    0.9987    0.0001    0.0005
    0.0000    0.0000    1.0000    0.0000    0.0000
    0.0000    0.0000    1.0000    0.0000    0.0000
    0.0000    0.0000    1.0000    0.0000    0.0000
    0.0002    0.0000    0.9988    0.0000    0.0010
    0.0000    0.0000    1.0000    0.0000    0.0000
    0.0000    0.0000    1.0000    0.0000    0.0000
    0.0000    0.0000    1.0000    0.0000    0.0000
    0.0000    0.0000    0.9996    0.0003    0.0001
    0.0000    0.0000    1.0000    0.0000    0.0000
    0.0000    0.0000    1.0000    0.0000    0.0000
    0.0000    0.0000    1.0000    0.0000    0.0000
    0.0000    0.0000    1.0000    0.0000    0.0000
    0.0000    0.0000    1.0000    0.0000    0.0000
    0.0000    0.0000    0.9999    0.0001    0.0000
    0.0000    0.0000    1.0000    0.0000    0.0000
    0.0001    0.0034    0.9944    0.0011    0.0010
    0.0000    0.0000    1.0000    0.0000    0.0000
    0.0004    0.0006    0.0007    0.9979    0.0005
    0.0000    0.0010    0.0001    0.9989    0.0000
    0.0000    0.0002    0.2199    0.7798    0.0000
    0.0000    0.0000    0.0002    0.9998    0.0000
    0.0000    0.0002    0.0013    0.9985    0.0000
    0.0000    0.0000    0.0023    0.9976    0.0000
    0.0000    0.0000    0.0000    1.0000    0.0000
    0.0001    0.0000    0.0005    0.9994    0.0000
    0.0000    0.0000    0.0000    1.0000    0.0000
    0.0000    0.0000    0.0001    0.9998    0.0000
    0.0000    0.0035    0.0800    0.9156    0.0009
    0.0000    0.0051    0.0068    0.9880    0.0001
    0.0000    0.0000    0.0000    1.0000    0.0000
    0.0000    0.0000    0.0021    0.9979    0.0000
    0.0000    0.0000    0.0035    0.9965    0.0000
    0.0000    0.0000    0.0000    0.9999    0.0000
    0.0000    0.0000    0.0068    0.9915    0.0017
    0.0000    0.0000    0.0001    0.9999    0.0000
    0.0000    0.0002    0.0006    0.9992    0.0001
    0.0000    0.0000    0.0002    0.9997    0.0001
    0.0000    0.0002    0.0001    0.9955    0.0043
    0.0008    0.0000    0.0000    0.9990    0.0001
    0.0000    0.0000    0.0000    0.9999    0.0001
    0.0000    0.0000    0.0004    0.9996    0.0000
    0.0000    0.0005    0.0002    0.9975    0.0018
    0.0000    0.0011    0.0022    0.9958    0.0009
    0.0000    0.0000    0.0015    0.9985    0.0000
    0.0000    0.0000    0.0001    0.9998    0.0000
    0.0000    0.0005    0.0002    0.9993    0.0000
    0.0000    0.0001    0.0001    0.9997    0.0000
    0.0000    0.0000    0.0004    0.9996    0.0000
    0.0000    0.0000    0.0436    0.9564    0.0000
    0.0000    0.0001    0.0018    0.9976    0.0006
    0.0000    0.0002    0.2480    0.7513    0.0006
    0.0000    0.0000    0.0000    0.9999    0.0000
    0.0000    0.0000    0.0000    1.0000    0.0000
    0.0001    0.0000    0.0002    0.9996    0.0000
    0.0000    0.0000    0.0000    1.0000    0.0000
    0.0000    0.0032    0.0000    0.9964    0.0004
    0.0000    0.0001    0.0000    0.9971    0.0028
    0.0000    0.0001    0.0001    0.9998    0.0000
    0.0000    0.0028    0.0021    0.9951    0.0000
    0.0001    0.0006    0.0617    0.9367    0.0008
    0.0012    0.0002    0.0027    0.9956    0.0004
    0.0000    0.0011    0.0000    0.9987    0.0002
    0.0000    0.0007    0.0018    0.9974    0.0001
    0.0004    0.0234    0.0001    0.2575    0.7186
    0.0010    0.0027    0.0017    0.9937    0.0008
    0.0010    0.0204    0.0010    0.9330    0.0447
    0.0004    0.1351    0.0002    0.8233    0.0410
    0.0000    0.0000    0.0000    0.9995    0.0005
    0.0000    0.0000    0.0004    0.9996    0.0000
    0.0000    0.0000    0.0003    0.9997    0.0000
    0.0001    0.0042    0.0078    0.9470    0.0409
    0.0000    0.0000    0.0000    0.9999    0.0000
    0.0000    0.0084    0.0006    0.9898    0.0011
    0.0000    0.0000    0.0000    0.9999    0.0000
    0.0000    0.0000    0.0004    0.9996    0.0000
    0.0000    0.0000    0.0000    1.0000    0.0000
    0.0000    0.0001    0.0000    0.9999    0.0000
    0.0000    0.0002    0.0006    0.9992    0.0000
    0.0000    0.0000    0.0006    0.9889    0.0105
    0.0001    0.0051    0.0021    0.9915    0.0012
    0.0000    0.0007    0.0000    0.9967    0.0027
    0.0000    0.0001    0.0205    0.3429    0.6365
    0.0000    0.0006    0.0010    0.9982    0.0002
    0.0000    0.0000    0.1533    0.8445    0.0022
    0.0000    0.0001    0.0000    0.9999    0.0000
    0.0007    0.0001    0.0226    0.9765    0.0002
    0.0000    0.0000    0.0002    0.9997    0.0000
    0.0006    0.0024    0.0053    0.9911    0.0006
    0.0000    0.0000    0.0078    0.9922    0.0000
    0.0001    0.0020    0.0016    0.9927    0.0037
    0.0005    0.0003    0.0017    0.9970    0.0006
    0.0000    0.0000    0.0000    0.9988    0.0012
    0.0010    0.0001    0.0029    0.9960    0.0001
    0.0018    0.0009    0.8021    0.1944    0.0008
    0.0010    0.0001    0.0306    0.9683    0.0000
    0.0000    0.0001    0.0002    0.9923    0.0074
    0.0000    0.0000    0.0000    0.9995    0.0005
    0.0000    0.0000    0.0001    0.9997    0.0002
    0.0006    0.0044    0.0001    0.6817    0.3131
    0.0000    0.0000    0.0000    0.9999    0.0000
    0.0000    0.0001    0.0000    0.9999    0.0000
    0.0000    0.0000    0.0056    0.9941    0.0002
    0.0000    0.0000    0.0008    0.9990    0.0001
    0.0000    0.0095    0.0399    0.9505    0.0001
    0.0000    0.0000    0.0000    0.9999    0.0000
    0.0000    0.0001    0.0000    0.9999    0.0000
    0.0000    0.0001    0.0002    0.9998    0.0000
    0.0000    0.0000    0.0368    0.9632    0.0000
    0.0000    0.0003    0.0001    0.9963    0.0034
    0.0000    0.0006    0.0009    0.9909    0.0076
    0.0000    0.0000    0.0001    0.9997    0.0002
    0.0000    0.0001    0.0006    0.9993    0.0000
    0.0001    0.0053    0.1397    0.8544    0.0005
    0.0000    0.0005    0.0001    0.9995    0.0000
    0.0000    0.0000    0.0002    0.9998    0.0000
    0.0000    0.0005    0.0001    0.9993    0.0000
    0.0000    0.0000    0.0000    1.0000    0.0000
    0.0000    0.0010    0.0001    0.9869    0.0120
    0.0000    0.0002    0.0001    0.9997    0.0000
    0.0000    0.0000    0.0000    1.0000    0.0000
    0.0000    0.0000    0.0000    1.0000    0.0000
    0.0000    0.0001    0.0009    0.9988    0.0002
    0.0000    0.0000    0.0035    0.9964    0.0000
    0.0000    0.0000    0.0000    1.0000    0.0000
    0.0000    0.0000    0.0010    0.9989    0.0000
    0.0001    0.0000    0.0004    0.9995    0.0001
    0.0000    0.0000    0.0000    1.0000    0.0000
    0.0000    0.0004    0.0000    0.9996    0.0000
    0.0000    0.0000    0.0000    1.0000    0.0000
    0.0000    0.0128    0.0001    0.9868    0.0003
    0.0000    0.0005    0.0025    0.9970    0.0000
    0.0000    0.0000    0.0000    1.0000    0.0000
    0.0000    0.0000    0.0000    1.0000    0.0000
    0.0000    0.0000    0.0009    0.9991    0.0000
    0.0000    0.0000    0.0000    1.0000    0.0000
    0.0001    0.0122    0.0017    0.9847    0.0013
    0.0001    0.0001    0.0008    0.9991    0.0000
    0.0000    0.0005    0.0000    0.9994    0.0000
    0.0001    0.0002    0.0094    0.9632    0.0271
    0.0000    0.0000    0.0002    0.9998    0.0000
    0.0000    0.0000    0.0001    0.9999    0.0000
    0.0000    0.0000    0.0323    0.9677    0.0000
    0.0000    0.0132    0.1053    0.8812    0.0003
    0.0000    0.0000    0.0000    1.0000    0.0000
    0.0000    0.1718    0.0001    0.8229    0.0051
    0.0001    0.0000    0.0038    0.9953    0.0008
    0.0000    0.0000    0.0003    0.9960    0.0037
    0.0000    0.2878    0.0000    0.7110    0.0011
    0.0000    0.0001    0.0003    0.9996    0.0001
    0.0004    0.0000    0.0010    0.9985    0.0000
    0.0000    0.0001    0.0372    0.9623    0.0003
    0.0000    0.0126    0.0288    0.9569    0.0017
    0.0000    0.0000    0.0000    1.0000    0.0000
    0.0000    0.0195    0.0200    0.9531    0.0074
    0.0000    0.0000    0.0000    1.0000    0.0000
    0.0000    0.0001    0.0000    0.9991    0.0008
    0.0000    0.0000    0.0001    0.9999    0.0001
    0.0000    0.0000    0.0000    1.0000    0.0000
    0.0000    0.0000    0.0000    0.9999    0.0001
    0.0000    0.0000    0.0021    0.9973    0.0006
    0.0000    0.0000    0.0000    1.0000    0.0000
    0.0007    0.0000    0.0026    0.9957    0.0010
    0.0000    0.0000    0.0001    0.9998    0.0000
    0.0000    0.0008    0.0001    0.9991    0.0000
    0.0000    0.0013    0.0013    0.9963    0.0010
    0.0000    0.0013    0.0001    0.9986    0.0001
    0.0000    0.0000    0.0000    1.0000    0.0000
    0.0000    0.0002    0.0000    0.9974    0.0023
    0.0000    0.0017    0.0008    0.9974    0.0000
    0.0000    0.0000    0.0003    0.9997    0.0000
    0.0000    0.0000    0.0000    0.9987    0.0013
    0.0000    0.0000    0.0000    1.0000    0.0000
    0.0000    0.0000    0.0001    0.9964    0.0035
    0.0000    0.0001    0.0000    0.9997    0.0002
    0.0000    0.0001    0.0000    0.9999    0.0000
    0.0000    0.0000    0.0000    1.0000    0.0000
    0.0000    0.0000    0.0000    0.9997    0.0003
    0.0000    0.0000    0.0000    0.9997    0.0003
    0.0000    0.0000    0.0000    1.0000    0.0000
    0.0000    0.0000    0.0000    1.0000    0.0000
    0.0000    0.0000    0.0000    1.0000    0.0000
    0.0000    0.0001    0.0004    0.9994    0.0001
    0.0000    0.0000    0.0000    1.0000    0.0000
    0.0000    0.0000    0.0000    1.0000    0.0000
    0.0000    0.0000    0.0000    1.0000    0.0000
    0.0000    0.0000    0.0002    0.9998    0.0000
    0.0000    0.0000    0.0000    1.0000    0.0000
    0.0000    0.0002    0.0124    0.9874    0.0000
    0.0000    0.0000    0.0000    1.0000    0.0000
    0.0003    0.0004    0.0077    0.4125    0.5790
    0.0000    0.0000    0.0000    0.9999    0.0000
    0.0002    0.0001    0.0052    0.9946    0.0000
    0.0000    0.0000    0.0000    1.0000    0.0000
    0.0002    0.0000    0.0004    0.9994    0.0000
    0.0000    0.0000    0.0000    1.0000    0.0000
    0.0005    0.0028    0.0045    0.9915    0.0007
    0.0000    0.0000    0.0000    0.9999    0.0000
    0.0000    0.0000    0.0000    1.0000    0.0000
    0.0000    0.0000    0.0000    0.9995    0.0005
    0.0000    0.0000    0.0000    0.9999    0.0000
    0.0002    0.0000    0.0010    0.9987    0.0000
    0.0000    0.0000    0.0000    1.0000    0.0000
    0.0000    0.0000    0.0002    0.9998    0.0000
    0.0000    0.0000    0.0000    0.9994    0.0005
    0.0000    0.0000    0.0000    0.9999    0.0000
    0.0000    0.0000    0.0001    0.9999    0.0000
    0.0000    0.0000    0.0000    1.0000    0.0000
    0.0001    0.0000    0.0001    0.9999    0.0000
    0.0000    0.0000    0.0000    1.0000    0.0000
    0.0000    0.0000    0.0002    0.9997    0.0000
    0.0000    0.0000    0.0000    0.9999    0.0000
    0.0000    0.0000    0.0142    0.9744    0.0114
    0.0000    0.0000    0.0003    0.9997    0.0000
    0.0000    0.0000    0.0001    0.9998    0.0000
    0.0000    0.0013    0.0593    0.9392    0.0001
    0.0000    0.0000    0.0000    1.0000    0.0000
    0.0000    0.0001    0.0004    0.9995    0.0000
    0.0002    0.0000    0.0000    0.9998    0.0000
    0.0000    0.0000    0.0000    0.9995    0.0004
    0.0000    0.0003    0.0002    0.9995    0.0001
    0.0000    0.0000    0.0010    0.9990    0.0000
    0.0000    0.0007    0.0022    0.9971    0.0000
    0.0000    0.0000    0.0000    1.0000    0.0000
    0.0000    0.0000    0.0000    1.0000    0.0000
    0.0000    0.0013    0.0040    0.9947    0.0000
    0.0000    0.0000    0.0000    1.0000    0.0000
    0.0000    0.0000    0.0392    0.9608    0.0000
    0.0000    0.0000    0.0000    1.0000    0.0000
    0.0000    0.0000    0.0005    0.9995    0.0000
    0.0002    0.0001    0.0001    0.9995    0.0001
    0.0000    0.0000    0.0002    0.9998    0.0000
    0.0000    0.0001    0.0000    0.9999    0.0000
    0.0000    0.0000    0.0000    1.0000    0.0000
    0.0000    0.0000    0.0000    1.0000    0.0000
    0.0000    0.0000    0.1087    0.8913    0.0000
    0.0001    0.0002    0.0001    0.9996    0.0000
    0.0001    0.0000    0.0030    0.9967    0.0001
    0.0000    0.0000    0.0018    0.9982    0.0000
    0.0041    0.0011    0.0258    0.9690    0.0000
    0.0010    0.0000    0.0916    0.9074    0.0000
    0.0000    0.0000    0.0008    0.9990    0.0002
    0.0000    0.0000    0.0021    0.9979    0.0000
    0.0000    0.0000    0.0000    1.0000    0.0000
    0.0000    0.0000    0.0000    0.9993    0.0007
    0.0002    0.0002    0.7980    0.2006    0.0009
    0.0000    0.0000    0.0005    0.9994    0.0001
    0.0013    0.0041    0.2736    0.7208    0.0002
    0.0000    0.0002    0.0232    0.9766    0.0000
    0.0000    0.0001    0.8913    0.1084    0.0002
    0.0001    0.0000    0.0001    0.9998    0.0000
    0.0000    0.0000    0.0048    0.9951    0.0000
    0.0006    0.0051    0.3283    0.6648    0.0012
    0.0000    0.0026    0.0104    0.9869    0.0000
    0.0000    0.0639    0.3183    0.6179    0.0000
    0.0000    0.0000    0.0009    0.2136    0.7855
    0.0001    0.0033    0.0017    0.9666    0.0284
    0.0000    0.0024    0.0060    0.9837    0.0079
    0.0037    0.0014    0.0342    0.9176    0.0430
    0.0000    0.0012    0.0051    0.8425    0.1512
    0.0002    0.0009    0.1343    0.8011    0.0635
    0.0000    0.0095    0.0154    0.9599    0.0151
    0.0000    0.0017    0.0028    0.9955    0.0000
    0.0000    0.0000    0.0002    0.9996    0.0002
    0.0000    0.0003    0.2196    0.7801    0.0000
    0.0000    0.0000    0.0000    1.0000    0.0000
    0.0000    0.0001    0.0002    0.9984    0.0014
    0.0006    0.0000    0.0027    0.9950    0.0017
    0.0000    0.0003    0.4059    0.5937    0.0001
    0.0000    0.0013    0.0001    0.9985    0.0000
    0.0000    0.0000    0.0000    1.0000    0.0000
    0.0000    0.0001    0.0183    0.9815    0.0001
    0.0000    0.0016    0.0004    0.9979    0.0001
    0.0000    0.0007    0.0013    0.9926    0.0054
    0.0000    0.0000    0.0000    0.9991    0.0009
    0.0129    0.0016    0.0024    0.9830    0.0000
    0.0000    0.0000    0.0191    0.9737    0.0072
    0.0001    0.0360    0.0005    0.9625    0.0009
    0.0001    0.0008    0.0004    0.9979    0.0008
    0.0009    0.0000    0.0000    0.9973    0.0017
    0.0000    0.0000    0.0007    0.9992    0.0000
    0.0000    0.0009    0.1239    0.8748    0.0004
    0.0000    0.0000    0.0000    1.0000    0.0000
    0.0000    0.0001    0.0041    0.9959    0.0000
    0.0001    0.0077    0.0013    0.9874    0.0035
    0.0000    0.0038    0.0001    0.9961    0.0000
    0.0002    0.0155    0.0013    0.9738    0.0093
    0.0000    0.0000    0.0001    0.9989    0.0009
    0.0001    0.0001    0.0181    0.9817    0.0000
    0.0000    0.0001    0.0001    0.9997    0.0001
    0.0000    0.0036    0.0046    0.9888    0.0030
    0.0001    0.0000    0.0005    0.9993    0.0000
    0.0002    0.1357    0.0011    0.6900    0.1731
    0.0000    0.0000    0.0001    0.9999    0.0000
    0.0001    0.0001    0.0001    0.9995    0.0002
    0.0000    0.0001    0.0865    0.9132    0.0001
    0.0000    0.0004    0.0517    0.9479    0.0000
    0.0000    0.0010    0.0059    0.9929    0.0001
    0.0000    0.0121    0.0001    0.9876    0.0001
    0.0000    0.0000    0.0000    1.0000    0.0000
    0.0000    0.0000    0.0000    0.9999    0.0001
    0.0000    0.0003    0.0008    0.9987    0.0001
    0.0000    0.0002    0.0001    0.9981    0.0016
    0.0000    0.0000    0.0001    0.9999    0.0000
    0.0000    0.0000    0.0940    0.9050    0.0010
    0.0000    0.0000    0.0033    0.9966    0.0000
    0.0000    0.0000    0.0124    0.9875    0.0001
    0.0000    0.0000    0.0000    0.9998    0.0002
    0.0000    0.0000    0.0000    0.9990    0.0009
    0.0000    0.0000    0.0291    0.9709    0.0000
    0.0000    0.0060    0.0019    0.8703    0.1218
    0.0000    0.0328    0.0009    0.9663    0.0000
    0.0000    0.0002    0.0475    0.9522    0.0000
    0.0000    0.0000    0.0011    0.9989    0.0000
    0.0000    0.0001    0.0019    0.9980    0.0000
    0.0000    0.0003    0.0000    0.9996    0.0001
    0.0000    0.6319    0.0001    0.3678    0.0002
    0.0000    0.0045    0.0751    0.9204    0.0000
    0.0000    0.0000    0.0000    0.9999    0.0000
    0.0000    0.0000    0.9952    0.0047    0.0000
    0.0000    0.0002    0.0001    0.9996    0.0000
    0.0000    0.0000    0.0000    0.9999    0.0000
    0.0000    0.0001    0.0011    0.9986    0.0001
    0.0000    0.0008    0.0002    0.9990    0.0000
    0.0000    0.0583    0.0000    0.9398    0.0019
    0.0000    0.0000    0.1242    0.8758    0.0000
    0.0000    0.0000    0.0000    1.0000    0.0000
    0.0000    0.0000    0.0000    0.9999    0.0000
    0.0000    0.9592    0.0001    0.0406    0.0000
    0.0000    0.0032    0.0008    0.9879    0.0082
    0.0000    0.0002    0.0000    0.9997    0.0000
    0.0000    0.0099    0.0205    0.9696    0.0000
    0.0000    0.0015    0.0005    0.9979    0.0001
    0.0001    0.0106    0.0004    0.9889    0.0000
    0.0000    0.0000    0.0000    1.0000    0.0000
    0.0000    0.0331    0.0002    0.9666    0.0001
    0.0000    0.0000    0.0000    1.0000    0.0000
    0.0184    0.0085    0.1438    0.8217    0.0076
    0.0067    0.0191    0.0255    0.9463    0.0024
    0.0000    0.0002    0.1365    0.8632    0.0001
    0.0000    0.0000    0.0000    1.0000    0.0000
    0.0000    0.0000    0.0003    0.9996    0.0000
    0.0000    0.0474    0.0004    0.9511    0.0011
    0.0000    0.0107    0.0078    0.9807    0.0008
    0.0000    0.0008    0.0043    0.9948    0.0001
    0.0000    0.0000    0.0000    1.0000    0.0000
    0.0000    0.0004    0.0041    0.9955    0.0000
    0.0000    0.0001    0.0060    0.9938    0.0001
    0.0005    0.0043    0.0050    0.9901    0.0002
    0.0000    0.0000    0.0004    0.9996    0.0000
    0.0000    0.0002    0.0000    0.9997    0.0001
    0.0000    0.0000    0.0002    0.9998    0.0000
    0.0000    0.0000    0.0004    0.9984    0.0012
    0.0001    0.0000    0.0014    0.9983    0.0002
    0.0000    0.0000    0.0000    1.0000    0.0000
    0.0000    0.0000    0.0006    0.9994    0.0000
    0.0000    0.0000    0.0000    0.9999    0.0000
    0.0000    0.0000    0.0000    1.0000    0.0000
    0.0002    0.0000    0.1373    0.8593    0.0031
    0.0015    0.0000    0.0076    0.9822    0.0088
    0.0000    0.0001    0.0000    0.9999    0.0000
    0.0000    0.0000    0.0021    0.9977    0.0002
    0.0000    0.0000    0.0014    0.9976    0.0010
    0.0000    0.0000    0.0000    1.0000    0.0000
    0.0000    0.0000    0.0016    0.9966    0.0018
    0.0000    0.0000    0.8161    0.1838    0.0000
    0.0000    0.0003    0.0008    0.8403    0.1587
    0.0001    0.0004    0.0015    0.9927    0.0054
    0.0000    0.0000    0.0000    0.9970    0.0029
    0.0001    0.0001    0.0034    0.9963    0.0001
    0.0000    0.0000    0.0004    0.9758    0.0238
    0.0000    0.0001    0.0002    0.9382    0.0616
    0.0000    0.0006    0.0003    0.7484    0.2507
    0.0001    0.0000    0.0020    0.9969    0.0010
    0.0000    0.0002    0.0207    0.9788    0.0002
    0.0000    0.0001    0.4970    0.4953    0.0076
    0.0000    0.0000    0.0155    0.9845    0.0000
    0.0001    0.0000    0.6584    0.3406    0.0009
    0.0004    0.0001    0.0000    0.9985    0.0009
    0.0001    0.0000    0.0266    0.9733    0.0000
    0.0000    0.0000    0.0000    1.0000    0.0000
    0.0000    0.0003    0.0002    0.8605    0.1390
    0.0000    0.0000    0.0000    0.9999    0.0000
    0.0000    0.0000    0.0000    0.9954    0.0046
    0.0000    0.0000    0.0618    0.9379    0.0002
    0.0000    0.0000    0.0000    1.0000    0.0000
    0.0000    0.0000    0.0000    0.9999    0.0001
    0.0000    0.0255    0.2242    0.7087    0.0416
    0.0000    0.0000    0.0002    0.9998    0.0000
    0.0000    0.0000    0.0000    0.9922    0.0078
    0.0002    0.0000    0.0005    0.9992    0.0001
    0.0000    0.0000    0.0005    0.9993    0.0002
    0.0000    0.0000    0.0327    0.9673    0.0000
    0.0007    0.0000    0.0308    0.9685    0.0000
    0.0002    0.0000    0.0795    0.9202    0.0001
    0.0000    0.0000    0.0083    0.9917    0.0000
    0.0000    0.0000    0.1046    0.8954    0.0000
    0.0002    0.0000    0.3988    0.6003    0.0007
    0.0000    0.0035    0.0004    0.9930    0.0031
    0.0000    0.0000    0.0000    1.0000    0.0000
    0.0000    0.0001    0.0001    0.9985    0.0013
    0.0001    0.0000    0.0001    0.9987    0.0011
    0.0000    0.0001    0.0005    0.2127    0.7866
    0.0000    0.0000    0.0006    0.9993    0.0001
    0.0000    0.0000    0.0001    0.9968    0.0030
    0.0000    0.0000    0.0169    0.9830    0.0000
    0.0000    0.0001    0.0193    0.9789    0.0017
    0.0000    0.0000    0.0017    0.9831    0.0152
    0.0000    0.0000    0.0004    0.9996    0.0001
    0.0000    0.0248    0.0031    0.9721    0.0000
    0.0005    0.0001    0.0046    0.9945    0.0003
    0.0000    0.0000    0.0035    0.9961    0.0004
    0.0019    0.0000    0.0131    0.9691    0.0159
    0.0002    0.0001    0.6479    0.3465    0.0053
    0.0000    0.0000    0.0001    0.9998    0.0001
    0.0001    0.0009    0.0192    0.9797    0.0001
    0.0000    0.0000    0.0015    0.9982    0.0003
    0.0023    0.0000    0.1156    0.4097    0.4723
    0.0000    0.0000    0.0005    0.9994    0.0000
    0.0000    0.0000    0.0007    0.9952    0.0041
    0.0000    0.0000    0.0000    1.0000    0.0000
    0.0000    0.0000    0.0001    0.9999    0.0000
    0.0000    0.0000    0.0002    0.9998    0.0000
    0.0000    0.0003    0.0003    0.9890    0.0103
    0.0001    0.0000    0.0000    0.9997    0.0001
    0.0000    0.0000    0.0000    1.0000    0.0000
    0.0000    0.0000    0.0000    0.9999    0.0000
    0.0000    0.0033    0.0000    0.8801    0.1165
    0.0000    0.0006    0.0054    0.6096    0.3844
    0.0000    0.0000    0.0001    0.9999    0.0000
    0.0000    0.0002    0.0001    0.9997    0.0000
    0.0000    0.0000    0.0001    0.9999    0.0000
    0.0000    0.9489    0.0021    0.0348    0.0142
    0.0011    0.0227    0.0006    0.9705    0.0050
    0.0000    0.0000    0.0001    0.9996    0.0003
    0.0000    0.0000    0.0000    1.0000    0.0000
    0.0000    0.0001    0.0000    0.9999    0.0000
    0.0000    0.0000    0.0000    0.9999    0.0001
    0.0000    0.0167    0.0110    0.9570    0.0152
    0.0000    0.0009    0.0000    0.9840    0.0150
    0.0000    0.0039    0.0001    0.9885    0.0074
    0.0000    0.0000    0.0000    1.0000    0.0000
    0.0003    0.0001    0.0001    0.9976    0.0020
    0.0000    0.0002    0.0000    0.9993    0.0005
    0.0000    0.0076    0.0000    0.7849    0.2074
    0.0001    0.0002    0.0007    0.9989    0.0001
    0.0000    0.0001    0.0001    0.9998    0.0000
    0.0000    0.0065    0.0002    0.9715    0.0218
    0.0000    0.0006    0.0025    0.9878    0.0091
    0.0000    0.0000    0.0000    1.0000    0.0000
    0.0000    0.0000    0.0000    0.9998    0.0002
    0.0000    0.0000    0.0000    0.9997    0.0002
    0.0000    0.0000    0.0008    0.9991    0.0000
    0.0000    0.0000    0.0002    0.9994    0.0004
    0.0002    0.0111    0.0008    0.9713    0.0167
    0.0000    0.0028    0.0001    0.9716    0.0255
    0.0000    0.0002    0.0010    0.9987    0.0000
    0.0000    0.0025    0.0068    0.9905    0.0002
    0.0000    0.0000    0.0000    1.0000    0.0000
    0.0000    0.0000    0.0007    0.9992    0.0000
    0.0000    0.0000    0.0000    0.9999    0.0001
    0.0000    0.0000    0.0000    1.0000    0.0000
    0.0000    0.0000    0.0000    1.0000    0.0000
    0.0000    0.2393    0.0021    0.7341    0.0245
    0.0000    0.0004    0.0000    0.9994    0.0002
    0.0011    0.0002    0.0000    0.9963    0.0024
    0.0000    0.0000    0.0005    0.9995    0.0001
    0.0000    0.0177    0.0100    0.8415    0.1308
    0.0000    0.0000    0.0014    0.9982    0.0003
    0.0000    0.0005    0.0001    0.9993    0.0000
    0.0000    0.0912    0.0116    0.8957    0.0015
    0.0000    0.0000    0.0000    1.0000    0.0000
    0.0000    0.0011    0.0023    0.9765    0.0201
    0.0000    0.0039    0.3946    0.1022    0.4993
    0.0000    0.0000    0.0000    1.0000    0.0000
    0.0000    0.0004    0.0173    0.9823    0.0000
    0.0000    0.0000    0.0000    1.0000    0.0000
    0.0001    0.0016    0.0008    0.9974    0.0001
    0.0003    0.0040    0.0002    0.9937    0.0017
    0.0000    0.0004    0.0004    0.9760    0.0232
    0.0000    0.0000    0.0000    0.9998    0.0001
    0.0000    0.0143    0.0000    0.9855    0.0001
    0.0000    0.0000    0.0000    0.9999    0.0001
    0.0000    0.0006    0.0003    0.9991    0.0001
    0.0000    0.0001    0.0000    0.9991    0.0008
    0.0000    0.0000    0.0066    0.9916    0.0017
    0.0000    0.0000    0.0001    0.9999    0.0000
    0.0000    0.0046    0.0221    0.8671    0.1062
    0.0000    0.0000    0.0039    0.9951    0.0010
    0.0000    0.0000    0.0000    1.0000    0.0000
    0.0000    0.0010    0.0011    0.9865    0.0113
    0.0000    0.0185    0.0001    0.9777    0.0037
    0.0000    0.0000    0.0000    1.0000    0.0000
    0.0000    0.0167    0.0041    0.3182    0.6610
    0.0000    0.0002    0.0000    0.9975    0.0023
    0.0001    0.0267    0.0108    0.9280    0.0344
    0.0001    0.0055    0.0010    0.9911    0.0023
    0.0000    0.0000    0.0001    0.9998    0.0001
    0.0000    0.0000    0.0001    0.9999    0.0000
    0.0000    0.0314    0.0002    0.9517    0.0166
    0.0000    0.0000    0.0002    0.9994    0.0004
    0.0000    0.0015    0.0259    0.9710    0.0015
    0.0000    0.0001    0.0005    0.9985    0.0009
    0.0000    0.0000    0.0000    0.9997    0.0003
    0.0004    0.0034    0.0001    0.1293    0.8668
    0.0000    0.0000    0.0030    0.9969    0.0000
    0.0000    0.0000    0.0000    1.0000    0.0000
    0.0000    0.0513    0.0001    0.8281    0.1206
    0.0000    0.0000    0.0008    0.9851    0.0141
    0.0000    0.0001    0.0000    0.9996    0.0003
    0.0000    0.0004    0.0014    0.9735    0.0247
    0.0000    0.2947    0.0011    0.7040    0.0003
    0.0000    0.0004    0.0008    0.9769    0.0219
    0.0000    0.0000    0.0006    0.9594    0.0399
    0.0001    0.0001    0.0122    0.0101    0.9777
    0.0000    0.0088    0.0002    0.9267    0.0642
    0.0000    0.0000    0.0000    1.0000    0.0000
    0.0001    0.0012    0.0000    0.9983    0.0004
    0.0000    0.0036    0.0008    0.9947    0.0009
    0.0008    0.0864    0.0406    0.8683    0.0038
    0.0000    0.0000    0.0000    1.0000    0.0000
    0.0000    0.0007    0.0000    0.6586    0.3406
    0.0000    0.0002    0.0000    0.9997    0.0001
    0.0001    0.0000    0.0002    0.9998    0.0000
    0.0000    0.0002    0.0008    0.9979    0.0010
    0.0000    0.0001    0.0000    0.8597    0.1402
    0.0184    0.5210    0.0012    0.3892    0.0702
    0.0000    0.0004    0.0010    0.9985    0.0001
    0.0000    0.0000    0.0000    0.8852    0.1147
    0.0000    0.0002    0.0001    0.9993    0.0004
    0.0000    0.0323    0.0085    0.9015    0.0577
    0.0002    0.0004    0.0013    0.9982    0.0000
    0.0000    0.0096    0.0000    0.9902    0.0001
    0.0000    0.0187    0.0005    0.9808    0.0000
    0.0000    0.0918    0.0011    0.9070    0.0001
    0.0006    0.0022    0.0732    0.9239    0.0000
    0.0000    0.0007    0.0001    0.9992    0.0000
    0.0000    0.0000    0.0000    1.0000    0.0000
    0.0000    0.0000    0.0001    0.9999    0.0000
    0.0000    0.0002    0.0001    0.9836    0.0160
    0.0012    0.1150    0.5657    0.3174    0.0007
    0.0000    0.0079    0.0000    0.9921    0.0000
    0.0002    0.0028    0.0001    0.9968    0.0000
    0.0004    0.0006    0.0002    0.9965    0.0023
    0.0000    0.0001    0.0000    0.9999    0.0000
    0.0358    0.0002    0.0004    0.9624    0.0011
    0.0004    0.0000    0.0148    0.9848    0.0000
    0.0000    0.0001    0.0001    0.9998    0.0000
    0.0000    0.0000    0.0010    0.9990    0.0000
    0.0000    0.0000    0.0000    1.0000    0.0000
    0.0000    0.0001    0.0001    0.9997    0.0000
    0.0000    0.0000    0.0000    1.0000    0.0000
    0.0000    0.0001    0.0000    0.9999    0.0000
    0.0000    0.0000    0.0000    1.0000    0.0000
    0.0000    0.0001    0.0009    0.9964    0.0026
    0.0000    0.0002    0.0008    0.9988    0.0001
    0.0000    0.0001    0.0000    0.9999    0.0000
    0.0000    0.0000    0.0000    1.0000    0.0000
    0.0000    0.0000    0.0000    1.0000    0.0000
    0.0000    0.0004    0.0000    0.9987    0.0008
    0.0000    0.0000    0.0000    1.0000    0.0000
    0.0000    0.0004    0.0069    0.9846    0.0082
    0.0000    0.0015    0.0000    0.9985    0.0000
    0.0001    0.0001    0.0048    0.9944    0.0006
    0.0001    0.0000    0.0000    0.9999    0.0000
    0.0000    0.0000    0.0000    1.0000    0.0000
    0.0000    0.0000    0.0000    1.0000    0.0000
    0.0000    0.0000    0.0000    1.0000    0.0000
    0.0000    0.0001    0.3718    0.6188    0.0094
    0.0001    0.0000    0.0000    0.9999    0.0000
    0.0000    0.0000    0.0000    1.0000    0.0000
    0.0018    0.0067    0.4173    0.1490    0.4252
    0.0000    0.0000    0.0003    0.9996    0.0000
    0.0000    0.0000    0.0000    1.0000    0.0000
    0.0000    0.0000    0.0000    1.0000    0.0000
    0.0000    0.0000    0.0000    1.0000    0.0000
    0.0000    0.0000    0.0000    1.0000    0.0000
    0.0000    0.0001    0.0000    0.9999    0.0000
    0.0000    0.0000    0.0000    0.9980    0.0020
    0.0000    0.0001    0.0000    0.9995    0.0004
    0.0003    0.0189    0.3129    0.6457    0.0223
    0.0000    0.0002    0.0000    0.9995    0.0003
    0.0000    0.0019    0.0000    0.9980    0.0001
    0.0002    0.0000    0.0514    0.9483    0.0000
    0.0000    0.0000    0.0000    1.0000    0.0000
    0.0000    0.0001    0.0000    0.9978    0.0020
    0.0000    0.0000    0.0000    1.0000    0.0000
    0.0000    0.0000    0.0000    0.9999    0.0001
    0.0000    0.0000    0.0000    0.9999    0.0001
    0.0000    0.0000    0.0001    0.9999    0.0000
    0.0000    0.0000    0.0000    0.9998    0.0002
    0.0000    0.0001    0.0000    0.9999    0.0000
    0.0000    0.0000    0.0000    0.9996    0.0004
    0.0000    0.0000    0.0000    0.9982    0.0018
    0.0000    0.0000    0.0000    1.0000    0.0000
    0.0000    0.0000    0.0000    1.0000    0.0000
    0.0009    0.0001    0.9900    0.0080    0.0011
    0.0000    0.0000    0.0000    1.0000    0.0000
    0.0000    0.0000    0.0000    0.9998    0.0002
    0.0000    0.0000    0.0000    1.0000    0.0000
    0.0000    0.0000    0.0000    0.9999    0.0001
    0.0000    0.0000    0.0002    0.9998    0.0000
    0.0000    0.0001    0.0000    0.9844    0.0155
    0.0000    0.0000    0.0000    0.9997    0.0002
    0.0000    0.0008    0.0000    0.9903    0.0089
    0.0000    0.0000    0.0000    0.9998    0.0001
    0.0000    0.0000    0.0004    0.9988    0.0007
    0.0000    0.0000    0.0000    1.0000    0.0000
    0.0000    0.0000    0.0005    0.9995    0.0000
    0.0000    0.7310    0.0000    0.0020    0.2670
    0.0000    0.0226    0.0000    0.0486    0.9288
    0.0000    0.0003    0.0000    0.0673    0.9324
    0.0000    0.0044    0.0000    0.0580    0.9376
    0.0000    0.0007    0.0009    0.7786    0.2198
    0.0000    0.0000    0.0000    1.0000    0.0000
    0.0000    0.0154    0.0001    0.3389    0.6456
    0.0000    0.0000    0.0000    1.0000    0.0000
    0.0000    0.0000    0.0000    1.0000    0.0000
    0.0000    0.0000    0.0000    0.9999    0.0000
    0.0000    0.0009    0.0043    0.9931    0.0016
    0.0000    0.0000    0.0000    0.9986    0.0014
    0.0000    0.0000    0.0000    0.9940    0.0060
    0.0000    0.0000    0.0000    1.0000    0.0000
    0.0000    0.0000    0.0000    0.9990    0.0010
    0.0000    0.0000    0.0000    0.9999    0.0001
    0.0000    0.0001    0.0000    0.9999    0.0000
    0.0000    0.0000    0.0001    0.9998    0.0001
    0.0000    0.0000    0.0000    1.0000    0.0000
    0.0000    0.0000    0.0000    1.0000    0.0000
    0.0000    0.0000    0.0003    0.9997    0.0000
    0.0000    0.0000    0.0000    1.0000    0.0000
    0.0000    0.0000    0.0000    1.0000    0.0000
    0.0000    0.0000    0.0000    1.0000    0.0000
    0.0000    0.0000    0.0001    0.9999    0.0000
    0.0000    0.0001    0.0001    0.9998    0.0000
    0.0000    0.0000    0.0000    1.0000    0.0000
    0.0000    0.0005    0.0000    0.9984    0.0011
    0.0000    0.0000    0.0000    0.9997    0.0003
    0.0007    0.0000    0.0004    0.9639    0.0349
    0.0000    0.0001    0.0009    0.9989    0.0000
    0.0000    0.0000    0.0000    0.9998    0.0002
    0.0000    0.0000    0.0000    1.0000    0.0000
    0.0000    0.0001    0.0001    0.9995    0.0003
    0.0259    0.0632    0.0013    0.8990    0.0107
    0.0000    0.0000    0.0000    1.0000    0.0000
    0.0000    0.0002    0.0000    0.9996    0.0002
    0.0000    0.0000    0.0000    0.9999    0.0000
    0.0000    0.0000    0.0003    0.9995    0.0002
    0.0000    0.0000    0.0000    1.0000    0.0000
    0.0000    0.0000    0.0000    1.0000    0.0000
    0.0000    0.0000    0.0000    0.9995    0.0005
    0.0000    0.0000    0.0000    1.0000    0.0000
    0.0000    0.0000    0.0000    0.9990    0.0010
    0.0000    0.0000    0.0000    1.0000    0.0000
    0.0000    0.0000    0.0005    0.9981    0.0014
    0.0001    0.0002    0.0514    0.9477    0.0006
    0.0000    0.0000    0.0000    1.0000    0.0000
    0.0000    0.0001    0.0000    0.9999    0.0000
    0.0000    0.0000    0.0000    0.9999    0.0001
    0.0000    0.0000    0.0000    1.0000    0.0000
    0.0000    0.0003    0.0008    0.9989    0.0000
    0.0000    0.0000    0.0039    0.9960    0.0000
    0.0000    0.0022    0.0098    0.9879    0.0001
    0.0000    0.0001    0.0078    0.9921    0.0000
    0.0000    0.0068    0.0191    0.9730    0.0011
    0.0127    0.5670    0.3821    0.0381    0.0001
    0.0000    0.0000    0.0000    1.0000    0.0000
    0.0000    0.0002    0.0051    0.9918    0.0029
    0.0008    0.0000    0.1776    0.8215    0.0001
    0.0000    0.0000    0.0162    0.9836    0.0001
    0.0181    0.0016    0.0005    0.9796    0.0003
    0.0002    0.0000    0.0000    0.9998    0.0001
    0.0000    0.0000    0.0000    1.0000    0.0000
    0.0000    0.0000    0.0000    1.0000    0.0000
    0.0000    0.0000    0.0002    0.9996    0.0002
    0.0000    0.0000    0.0000    1.0000    0.0000
    0.0000    0.0000    0.0000    0.9986    0.0014
    0.0000    0.0520    0.0179    0.9300    0.0001
    0.0000    0.0000    0.0000    1.0000    0.0000
    0.0779    0.0000    0.0002    0.9214    0.0005
    0.0000    0.0000    0.0000    1.0000    0.0000
    0.0000    0.0000    0.0005    0.9994    0.0000
    0.0000    0.0000    0.0014    0.9986    0.0000
    0.0000    0.0000    0.0000    0.9994    0.0006
    0.0000    0.0000    0.0008    0.9991    0.0001
    0.0058    0.0001    0.0019    0.9920    0.0002
    0.0000    0.0000    0.0000    1.0000    0.0000
    0.0000    0.0306    0.0356    0.9332    0.0007
    0.0000    0.0000    0.2789    0.7211    0.0000
    0.0102    0.0000    0.0002    0.9895    0.0001
    0.0037    0.0001    0.0078    0.9877    0.0007
    0.0929    0.0009    0.2222    0.6800    0.0040
    0.0000    0.0000    0.0000    1.0000    0.0000
    0.0000    0.0000    0.0000    0.9997    0.0003
    0.0229    0.0003    0.0443    0.9325    0.0000
    0.0005    0.0001    0.0023    0.9971    0.0000
    0.0000    0.0000    0.0000    1.0000    0.0000
    0.0002    0.0071    0.5198    0.4729    0.0000
    0.0847    0.0005    0.2968    0.6156    0.0024
    0.0001    0.0008    0.0248    0.9683    0.0060
    0.0000    0.0000    0.0001    0.9995    0.0004
    0.0000    0.0000    0.0000    1.0000    0.0000
    0.0000    0.0000    0.0000    0.9999    0.0000
    0.0000    0.0000    0.0002    0.9998    0.0000
    0.0000    0.0001    0.0009    0.9990    0.0000
    0.0000    0.0000    0.0000    1.0000    0.0000
    0.0141    0.0157    0.0058    0.9596    0.0048
    0.0001    0.0004    0.0949    0.9037    0.0009
    0.0000    0.0000    0.0094    0.9904    0.0002
    0.0000    0.0000    0.0000    1.0000    0.0000
    0.0002    0.0004    0.0000    0.9993    0.0001
    0.0454    0.0081    0.0002    0.9410    0.0053
    0.0003    0.0000    0.0005    0.9986    0.0006
    0.0000    0.0000    0.0012    0.9981    0.0006
    0.0001    0.0000    0.0045    0.9954    0.0000
    0.0006    0.0013    0.0001    0.9967    0.0014
    0.0016    0.0030    0.0134    0.9804    0.0015
    0.0000    0.0000    0.0000    0.9999    0.0000
    0.0000    0.0000    0.0246    0.9745    0.0008
    0.0000    0.0000    0.0006    0.9993    0.0001
    0.0000    0.0000    0.0000    0.9999    0.0000
    0.0000    0.0040    0.0004    0.9952    0.0004
    0.0000    0.0011    0.2704    0.7277    0.0008
    0.0011    0.0056    0.3832    0.6055    0.0045
    0.0000    0.0000    0.0001    0.9999    0.0000
    0.0000    0.0001    0.0015    0.9984    0.0000
    0.0000    0.0000    0.0000    1.0000    0.0000
    0.0000    0.0001    0.0000    0.9740    0.0259
    0.0000    0.0000    0.0000    1.0000    0.0000
    0.0000    0.0000    0.0005    0.9985    0.0009
    0.0000    0.0000    0.0000    1.0000    0.0000
    0.0000    0.0000    0.0003    0.9997    0.0000
    0.0000    0.0000    0.0001    0.9998    0.0001
    0.0000    0.0000    0.0000    1.0000    0.0000
    0.0000    0.0002    0.0001    0.9035    0.0961
    0.0000    0.0000    0.0193    0.9807    0.0000
    0.0000    0.0000    0.0000    1.0000    0.0000
    0.0005    0.0000    0.0000    0.9994    0.0000
    0.0000    0.0000    0.0000    1.0000    0.0000
    0.0000    0.0000    0.0000    1.0000    0.0000
    0.0000    0.0000    0.0891    0.9108    0.0000
    0.0000    0.0000    0.0000    0.9999    0.0000
    0.0000    0.0000    0.0000    1.0000    0.0000
    0.0000    0.0000    0.0001    0.9883    0.0116
    0.0000    0.0000    0.0000    0.9998    0.0001
    0.0000    0.0000    0.0000    0.9999    0.0000
    0.0000    0.0000    0.0001    0.9998    0.0001
    0.0000    0.0000    0.0000    1.0000    0.0000
    0.0000    0.0001    0.0000    0.1877    0.8122
    0.0000    0.0000    0.0000    1.0000    0.0000
    0.0000    0.0000    0.2327    0.7672    0.0000
    0.0000    0.0000    0.0000    1.0000    0.0000
    0.0000    0.0000    0.0001    0.9994    0.0005
    0.0000    0.0000    0.0000    0.9997    0.0003
    0.0005    0.0030    0.0023    0.9942    0.0001
    0.0000    0.0000    0.0000    1.0000    0.0000
    0.0000    0.0000    0.0000    1.0000    0.0000
    0.0000    0.0000    0.0000    0.9998    0.0002
    0.0000    0.0000    0.0000    1.0000    0.0000
    0.0000    0.0000    0.0000    1.0000    0.0000
    0.0009    0.0004    0.0001    0.9833    0.0153
    0.0000    0.0000    0.0000    0.9998    0.0002
    0.0000    0.0000    0.0000    0.9999    0.0001
    0.0000    0.0375    0.0000    0.4832    0.4793
    0.0000    0.0020    0.0002    0.9750    0.0228
    0.0000    0.0000    0.0000    1.0000    0.0000
    0.0000    0.0000    0.0000    1.0000    0.0000
    0.0000    0.0000    0.0000    0.9993    0.0007
    0.0001    0.0000    0.0002    0.9990    0.0007
    0.0000    0.0000    0.0000    1.0000    0.0000
    0.0000    0.0000    0.0000    0.9996    0.0004
    0.0000    0.0000    0.0000    0.9990    0.0010
    0.0000    0.0005    0.0006    0.9979    0.0010
    0.0000    0.0000    0.0000    0.9994    0.0006
    0.0000    0.0000    0.0000    1.0000    0.0000
    0.0000    0.0104    0.0012    0.9872    0.0011
    0.0000    0.0000    0.0000    0.9812    0.0188
    0.0000    0.0000    0.0009    0.9951    0.0040
    0.0007    0.0176    0.0025    0.9605    0.0187
    0.0001    0.0000    0.0001    0.9998    0.0000
    0.0000    0.0205    0.0009    0.9783    0.0004
    0.0000    0.0000    0.0000    1.0000    0.0000
    0.0000    0.0000    0.0000    1.0000    0.0000
    0.0000    0.0000    0.0000    0.9999    0.0000
    0.0002    0.8298    0.0035    0.1365    0.0300
    0.0001    0.0054    0.0017    0.9925    0.0003
    0.0000    0.0008    0.0145    0.9847    0.0000
    0.0000    0.0000    0.0000    1.0000    0.0000
    0.0000    0.0006    0.0000    0.9994    0.0000
    0.0079    0.0000    0.0014    0.9907    0.0000
    0.0000    0.0000    0.0000    0.9983    0.0017
    0.0000    0.0000    0.0000    0.9986    0.0014
    0.0000    0.0000    0.0005    0.9994    0.0000
    0.0000    0.0000    0.0000    1.0000    0.0000
    0.0000    0.0007    0.0002    0.9988    0.0004
    0.0000    0.0001    0.0004    0.9988    0.0006
    0.0000    0.0000    0.0000    1.0000    0.0000
    0.0000    0.0001    0.0001    0.9997    0.0001
    0.0000    0.0000    0.0000    0.9999    0.0001
    0.0002    0.0016    0.0001    0.9936    0.0046
    0.0000    0.0000    0.0092    0.9851    0.0056
    0.0001    0.0092    0.3685    0.6214    0.0007
    0.0000    0.0000    0.0000    1.0000    0.0000
    0.0000    0.0000    0.0000    1.0000    0.0000
    0.0000    0.0000    0.0001    0.9999    0.0000
    0.0000    0.0000    0.0000    0.9999    0.0001
    0.0000    0.0000    0.0000    0.9965    0.0035
    0.0000    0.0000    0.0000    0.9999    0.0000
    0.0000    0.0822    0.3942    0.5225    0.0011
    0.0000    0.0010    0.1852    0.8138    0.0000
    0.0000    0.0000    0.0130    0.9869    0.0000
    0.0000    0.0004    0.0001    0.9982    0.0013
    0.0003    0.0000    0.0028    0.9968    0.0000
    0.0000    0.0000    0.0000    1.0000    0.0000
    0.0001    0.0000    0.1619    0.8380    0.0000
    0.0006    0.0001    0.0005    0.9987    0.0000
    0.0000    0.0000    0.0000    1.0000    0.0000
    0.0000    0.0001    0.0171    0.9828    0.0001
    0.0000    0.0000    0.0000    1.0000    0.0000
    0.0000    0.0000    0.0000    0.9993    0.0007
    0.0001    0.0057    0.0006    0.9921    0.0014
    0.0000    0.0000    0.0000    1.0000    0.0000
    0.0000    0.0005    0.0000    0.9990    0.0004
    0.0000    0.0000    0.0000    0.9992    0.0008
    0.0000    0.0002    0.0000    0.9996    0.0002
    0.0000    0.0003    0.0000    0.9997    0.0000
    0.0000    0.0000    0.0000    0.9999    0.0000
    0.0000    0.0067    0.0001    0.9904    0.0028
    0.0000    0.0000    0.0000    1.0000    0.0000
    0.0000    0.0000    0.0000    0.9999    0.0000
    0.0000    0.0000    0.0000    1.0000    0.0000
    0.0000    0.0004    0.0000    0.9990    0.0005
    0.0000    0.0001    0.0005    0.9995    0.0000
    0.0000    0.0000    0.0040    0.9960    0.0000
    0.0000    0.0000    0.0000    1.0000    0.0000
    0.0000    0.0000    0.0000    1.0000    0.0000
    0.0000    0.0000    0.0000    1.0000    0.0000
    0.0000    0.0000    0.0000    1.0000    0.0000
    0.0000    0.0057    0.0000    0.9923    0.0020
    0.0000    0.0008    0.0001    0.9868    0.0123
    0.0000    0.0000    0.0102    0.9897    0.0000
    0.0000    0.0000    0.0000    1.0000    0.0000
    0.0000    0.0000    0.0005    0.9992    0.0003
    0.0000    0.0000    0.0001    0.9999    0.0000
    0.0000    0.0000    0.0118    0.9882    0.0000
    0.0000    0.0000    0.0000    0.9942    0.0058
    0.0001    0.0001    0.0079    0.9918    0.0000
    0.0000    0.0001    0.0019    0.9967    0.0013
    0.0000    0.0000    0.2675    0.7325    0.0000
    0.0000    0.0000    0.0000    0.9999    0.0001
    0.0000    0.0000    0.0006    0.9994    0.0000
    0.0000    0.0000    0.0001    0.9999    0.0000
    0.0000    0.0000    0.0001    0.9999    0.0000
    0.0000    0.0000    0.0010    0.9989    0.0000
    0.0000    0.0001    0.0317    0.9682    0.0000
    0.0000    0.0000    0.0000    1.0000    0.0000
    0.0000    0.0230    0.0035    0.9733    0.0001
    0.0000    0.0000    0.0002    0.9998    0.0000
    0.0000    0.0000    0.0029    0.9965    0.0006
    0.0000    0.0000    0.0002    0.9998    0.0000
    0.0000    0.0000    0.0029    0.9971    0.0000
    0.0000    0.0000    0.0015    0.9985    0.0000
    0.0000    0.0000    0.0021    0.9976    0.0003
    0.0000    0.0000    0.0000    0.8973    0.1027
    0.0000    0.0009    0.0001    0.9977    0.0013
    0.0000    0.0000    0.0015    0.9984    0.0001
    0.0000    0.0000    0.0000    1.0000    0.0000
    0.0000    0.0000    0.0000    1.0000    0.0000
    0.0000    0.0034    0.0648    0.9318    0.0001
    0.0000    0.0000    0.0000    0.9997    0.0002
    0.0000    0.0001    0.0001    0.9992    0.0007
    0.0000    0.0000    0.0126    0.9873    0.0001
    0.0000    0.0000    0.0000    1.0000    0.0000
    0.0000    0.0124    0.0374    0.9494    0.0008
    0.0000    0.0000    0.0000    0.9999    0.0001
    0.0000    0.0000    0.0005    0.9995    0.0000
    0.0002    0.0001    0.0001    0.9969    0.0028
    0.0000    0.0010    0.0475    0.9515    0.0000
    0.0000    0.0000    0.0002    0.9997    0.0001
    0.0000    0.0000    0.0000    0.9997    0.0003
    0.0000    0.0000    0.0000    0.9996    0.0004
    0.0001    0.0000    0.0055    0.9943    0.0000
    0.0000    0.0004    0.0032    0.9963    0.0000
    0.0000    0.0000    0.0000    1.0000    0.0000
    0.0000    0.0000    0.0000    0.9999    0.0001
    0.0000    0.0001    0.0013    0.9986    0.0001
    0.0000    0.0000    0.0067    0.9932    0.0000
    0.0000    0.0007    0.0001    0.9447    0.0546
    0.0000    0.0004    0.0058    0.9926    0.0012
    0.0000    0.0000    0.0000    0.9999    0.0000
    0.0000    0.0144    0.0007    0.9844    0.0005
    0.0000    0.0184    0.0486    0.7374    0.1956
    0.0000    0.0002    0.0311    0.9636    0.0050
    0.0000    0.0000    0.0000    1.0000    0.0000
    0.0000    0.0000    0.0014    0.9986    0.0000
    0.0015    0.0034    0.2086    0.7839    0.0026
    0.0000    0.0001    0.0004    0.9994    0.0000
    0.0000    0.0013    0.0006    0.9981    0.0000
    0.0000    0.0000    0.0001    0.9998    0.0000
    0.0050    0.0003    0.0048    0.9899    0.0000
    0.0000    0.0000    0.0001    0.9999    0.0000
    0.1015    0.0000    0.0001    0.8984    0.0000
    0.0000    0.0000    0.0011    0.9989    0.0000
    0.0000    0.0000    0.0009    0.9990    0.0000
    0.0000    0.0001    0.0002    0.9998    0.0000
    0.0020    0.0000    0.0001    0.9978    0.0000
    0.0002    0.0000    0.0001    0.9997    0.0000
    0.0000    0.0000    0.0001    0.9999    0.0000
    0.0001    0.0000    0.0099    0.9900    0.0000
    0.0000    0.0000    0.0000    1.0000    0.0000
    0.0000    0.0000    0.0000    1.0000    0.0000
    0.0015    0.0001    0.0151    0.9833    0.0000
    0.0000    0.0000    0.0007    0.9993    0.0000
    0.0000    0.0000    0.0019    0.9981    0.0000
    0.0000    0.0000    0.0007    0.9993    0.0000
    0.0000    0.0000    0.0000    1.0000    0.0000
    0.0000    0.0000    0.0000    1.0000    0.0000
    0.0000    0.0000    0.0008    0.9992    0.0000
    0.0001    0.0000    0.1205    0.8793    0.0001
    0.0000    0.0000    0.0001    0.9998    0.0000
    0.0000    0.0000    0.0000    0.9999    0.0000
    0.0000    0.0000    0.0000    1.0000    0.0000
    0.0001    0.0000    0.0065    0.9934    0.0000
    0.0000    0.0000    0.1295    0.8703    0.0002
    0.0000    0.0000    0.0014    0.9985    0.0001
    0.0001    0.0033    0.0476    0.9489    0.0001
    0.0000    0.0000    0.0001    0.9999    0.0000
    0.0000    0.0000    0.0066    0.9934    0.0000
    0.0000    0.0000    0.0118    0.9880    0.0001
    0.0001    0.0000    0.0220    0.9779    0.0000
    0.0000    0.0000    0.0012    0.9988    0.0000
    0.0000    0.0023    0.0018    0.9958    0.0001
    0.0000    0.0000    0.0001    0.9999    0.0000
    0.0000    0.0000    0.0000    1.0000    0.0000
    0.0000    0.0000    0.0020    0.9980    0.0000
    0.0000    0.0000    0.0004    0.9996    0.0000
    0.0000    0.0000    0.0000    0.9998    0.0002
    0.0000    0.0000    0.0000    1.0000    0.0000
    0.0000    0.0000    0.0000    0.9999    0.0000
    0.0000    0.0000    0.0285    0.9714    0.0001
    0.0002    0.0003    0.0003    0.9709    0.0284
    0.0000    0.0000    0.0002    0.9995    0.0002
    0.0000    0.0000    0.0000    1.0000    0.0000
    0.0000    0.0000    0.0000    0.9999    0.0001
    0.0000    0.0000    0.0008    0.9980    0.0012
    0.0004    0.0001    0.0006    0.9877    0.0112
    0.0000    0.0000    0.0066    0.9934    0.0000
    0.0018    0.0000    0.0215    0.9764    0.0003
    0.0018    0.0003    0.0026    0.9511    0.0442
    0.0000    0.0000    0.0001    0.9960    0.0039
    0.0004    0.0068    0.0005    0.9884    0.0040
    0.0000    0.0000    0.4546    0.5448    0.0006
    0.0000    0.0000    0.0007    0.9979    0.0013
    0.0000    0.0000    0.0000    0.9966    0.0034
    0.0000    0.0000    0.0002    0.9906    0.0093
    0.0000    0.0000    0.0000    1.0000    0.0000
    0.0000    0.0000    0.0001    0.9999    0.0001
    0.0000    0.0000    0.0000    1.0000    0.0000
    0.0000    0.0006    0.0000    0.9272    0.0722
    0.0000    0.0000    0.0000    0.9999    0.0000
    0.0000    0.0000    0.0269    0.9727    0.0004
    0.0000    0.0000    0.0000    0.9940    0.0059
    0.0000    0.0000    0.0001    0.9991    0.0008
    0.0000    0.0000    0.0000    1.0000    0.0000
    0.0000    0.0000    0.0001    0.9991    0.0008
    0.0000    0.0000    0.0000    1.0000    0.0000
    0.0000    0.0000    0.0000    1.0000    0.0000
    0.0000    0.0000    0.0000    0.9996    0.0004
    0.0002    0.0000    0.0004    0.9678    0.0316
    0.0000    0.0000    0.0000    1.0000    0.0000
    0.0000    0.0000    0.0000    0.9999    0.0000
    0.0000    0.0000    0.0000    0.9994    0.0005
    0.0000    0.0000    0.0025    0.9974    0.0000
    0.0000    0.0000    0.0000    0.9999    0.0000
    0.0000    0.0000    0.0003    0.9997    0.0000
    0.0000    0.0000    0.0000    1.0000    0.0000
    0.0000    0.0000    0.0001    0.9999    0.0000
    0.0000    0.0000    0.0000    0.9997    0.0003
    0.0000    0.0000    0.0000    0.9982    0.0017
    0.0000    0.0000    0.0000    0.9999    0.0001
    0.0003    0.0012    0.0011    0.9973    0.0001
    0.0000    0.0000    0.0000    1.0000    0.0000
    0.0000    0.0000    0.0007    0.9993    0.0000
    0.0000    0.0000    0.0002    0.9998    0.0000
    0.0000    0.0000    0.0000    0.9983    0.0017
    0.0000    0.0000    0.0000    1.0000    0.0000
    0.0000    0.0000    0.0001    0.9991    0.0008
    0.0001    0.0000    0.0030    0.9961    0.0007
    0.0000    0.0000    0.0000    0.9999    0.0000
    0.0008    0.0884    0.0052    0.8698    0.0357
    0.0000    0.0000    0.0000    0.9969    0.0031
    0.0000    0.0000    0.8518    0.1482    0.0000
    0.0000    0.0000    0.0000    1.0000    0.0000
    0.0000    0.0000    0.0003    0.9995    0.0002
    0.0000    0.0000    0.0008    0.9991    0.0001
    0.0000    0.0000    0.0020    0.9980    0.0000
    0.0000    0.0000    0.0000    0.9958    0.0041
    0.0000    0.0000    0.0000    1.0000    0.0000
    0.0001    0.0000    0.0005    0.9994    0.0000
    0.0000    0.0000    0.0002    0.9997    0.0000
    0.0000    0.0000    0.0000    1.0000    0.0000
    0.0000    0.0000    0.0023    0.9976    0.0001
    0.0000    0.0001    0.0005    0.8237    0.1757
    0.0000    0.0000    0.0000    0.9997    0.0003
    0.0001    0.0000    0.0013    0.9979    0.0007
    0.0000    0.0000    0.3959    0.6041    0.0000
    0.0000    0.0000    0.0174    0.9825    0.0001
    0.0000    0.0000    0.0000    0.9995    0.0005
    0.0000    0.0000    0.0000    1.0000    0.0000
    0.0000    0.0000    0.0000    1.0000    0.0000
    0.0000    0.0000    0.0001    0.9999    0.0000
    0.0000    0.0000    0.0000    1.0000    0.0000
    0.0000    0.0000    0.0001    0.9999    0.0000
    0.0000    0.0000    0.0000    1.0000    0.0000
    0.0003    0.0001    0.1621    0.8373    0.0002
    0.0000    0.0000    0.0004    0.9996    0.0000
    0.0018    0.0000    0.0259    0.9722    0.0000
    0.0005    0.0005    0.0317    0.9672    0.0001
    0.0000    0.0002    0.0004    0.9994    0.0000
    0.0000    0.0000    0.0256    0.9743    0.0000
    0.0000    0.0001    0.0000    0.9999    0.0000
    0.0000    0.0000    0.0000    1.0000    0.0000
    0.0000    0.0000    0.6502    0.3497    0.0000
    0.0000    0.0000    0.0000    1.0000    0.0000
    0.0000    0.0000    0.0040    0.9959    0.0000
    0.0001    0.0002    0.8489    0.1509    0.0000
    0.0001    0.0000    0.0041    0.9958    0.0000
    0.0000    0.0001    0.0002    0.9996    0.0000
    0.0011    0.0000    0.0017    0.9972    0.0000
    0.0000    0.0000    0.0009    0.9991    0.0000
    0.0000    0.0000    0.0276    0.9723    0.0000
    0.0000    0.0000    0.0000    0.9999    0.0001
    0.0021    0.0000    0.2390    0.7588    0.0000
    0.0000    0.0001    0.0069    0.9930    0.0000
    0.0000    0.0002    0.9770    0.0227    0.0001
    0.0000    0.0000    0.0881    0.9118    0.0000
    0.0000    0.0000    0.0104    0.9896    0.0000
    0.0004    0.0000    0.0099    0.9898    0.0000
    0.0014    0.0000    0.0717    0.9269    0.0000
    0.0000    0.0000    0.0016    0.9984    0.0000
    0.0005    0.0001    0.0001    0.9993    0.0000
    0.0001    0.0001    0.0005    0.9992    0.0000
    0.0010    0.0001    0.0001    0.9988    0.0000
    0.0001    0.0000    0.0000    0.9999    0.0000
    0.0006    0.0015    0.0228    0.9750    0.0000
    0.0000    0.0000    0.0001    0.9998    0.0001
    0.0000    0.0000    0.0000    1.0000    0.0000
    0.0005    0.0000    0.0287    0.9707    0.0001
    0.0000    0.0010    0.0005    0.9977    0.0008
    0.0000    0.0000    0.4923    0.5073    0.0003
    0.0000    0.0000    0.5804    0.4194    0.0002
    0.0000    0.0000    0.0018    0.9971    0.0011
    0.0037    0.0018    0.0224    0.9631    0.0090
    0.0000    0.0000    0.0002    0.9997    0.0001
    0.0000    0.0000    0.0001    0.9999    0.0000
    0.0000    0.0000    0.4479    0.5516    0.0005
    0.0000    0.0000    0.0000    1.0000    0.0000
    0.0000    0.0000    0.0001    0.9939    0.0060
    0.0000    0.0000    0.0000    0.9997    0.0003
    0.0014    0.0005    0.0478    0.9207    0.0295
    0.0000    0.0000    0.0001    0.9999    0.0000
    0.0135    0.0004    0.0431    0.9424    0.0007
    0.0000    0.0000    0.0002    0.9997    0.0001
    0.0000    0.0000    0.0019    0.9973    0.0008
    0.0001    0.0004    0.2076    0.7861    0.0058
    0.0000    0.0000    0.0000    1.0000    0.0000
    0.0038    0.0000    0.0001    0.9949    0.0011
    0.0000    0.0000    0.0568    0.9404    0.0028
    0.0000    0.0000    0.0007    0.9979    0.0015
    0.0000    0.0017    0.0001    0.9477    0.0505
    0.0000    0.0000    0.0001    0.9998    0.0000
    0.0000    0.0001    0.0034    0.9927    0.0037
    0.0000    0.0000    0.0000    1.0000    0.0000
    0.0000    0.0000    0.0001    0.9996    0.0003
    0.0000    0.0000    0.0014    0.9979    0.0007
    0.0000    0.0000    0.0056    0.9944    0.0000
    0.0000    0.0000    0.0222    0.9770    0.0008
    0.0001    0.0014    0.0026    0.9891    0.0069
    0.0000    0.0003    0.2706    0.7290    0.0000
    0.0000    0.0000    0.0027    0.9973    0.0000
    0.0000    0.0497    0.0204    0.9277    0.0021
    0.0004    0.0026    0.0027    0.9893    0.0050
    0.0000    0.0000    0.0119    0.9881    0.0000
    0.0000    0.0000    0.6816    0.3184    0.0000
    0.0000    0.0007    0.0916    0.9077    0.0000
    0.0002    0.0002    0.0003    0.9988    0.0005
    0.0001    0.0005    0.0010    0.9901    0.0083
    0.0000    0.0000    0.0000    0.9996    0.0004
    0.0008    0.0862    0.0045    0.8990    0.0095
    0.0001    0.0072    0.0100    0.9781    0.0047
    0.0000    0.0001    0.0032    0.9366    0.0601
    0.0823    0.0858    0.0101    0.8045    0.0174
    0.0001    0.0000    0.0180    0.9815    0.0005
    0.0000    0.0100    0.0086    0.9785    0.0029
    0.0001    0.0000    0.0004    0.9993    0.0001
    0.0000    0.0000    0.0035    0.9965    0.0000
    0.0007    0.0033    0.0217    0.9743    0.0000
    0.0000    0.0000    0.0000    1.0000    0.0000
    0.0000    0.0000    0.0000    0.9999    0.0000
    0.0000    0.0000    0.9577    0.0423    0.0000
    0.0000    0.0000    0.9994    0.0006    0.0000
    0.0000    0.0000    0.0000    1.0000    0.0000
    0.0000    0.0000    0.0001    0.9999    0.0000
    0.0000    0.0001    0.0008    0.9991    0.0000
    0.0000    0.0000    0.0154    0.9846    0.0000
    0.0000    0.0000    0.0057    0.9943    0.0000
    0.0000    0.0000    0.0010    0.9990    0.0000
    0.0000    0.0000    0.0038    0.9961    0.0000
    0.0000    0.0000    0.0038    0.9950    0.0012
    0.0000    0.0000    0.0000    1.0000    0.0000
    0.0000    0.0001    0.0543    0.9456    0.0000
    0.0000    0.0001    0.3767    0.6232    0.0001
    0.0000    0.0000    0.0000    0.9999    0.0001
    0.0000    0.0000    0.0016    0.9984    0.0000
    0.0000    0.0000    0.0000    1.0000    0.0000
    0.0033    0.0001    0.0073    0.9893    0.0000
    0.0005    0.0000    0.0377    0.9614    0.0003
    0.0000    0.0000    0.0003    0.9997    0.0000
    0.0000    0.0000    0.0015    0.9985    0.0000
    0.0001    0.0000    0.0120    0.9878    0.0000
    0.0000    0.0000    0.0006    0.9994    0.0000
    0.0000    0.0000    0.0001    0.9996    0.0003
    0.0000    0.0001    0.0001    0.9994    0.0004
    0.0000    0.0000    0.0000    1.0000    0.0000
    0.0000    0.0000    0.0000    1.0000    0.0000
    0.0000    0.0000    0.1040    0.8960    0.0000
    0.0000    0.0000    0.0040    0.9960    0.0000
    0.0000    0.0000    0.0000    1.0000    0.0000
    0.0000    0.0019    0.0001    0.9948    0.0032
    0.0000    0.0095    0.0002    0.9861    0.0041
    0.0003    0.0000    0.0472    0.9525    0.0000
    0.0000    0.0002    0.0000    0.9998    0.0000
    0.0000    0.0001    0.0000    0.9998    0.0001
    0.0000    0.0000    0.0002    0.9996    0.0001
    0.0000    0.0000    0.0000    1.0000    0.0000
    0.0000    0.0000    0.0000    0.9704    0.0296
    0.0001    0.0026    0.0018    0.9390    0.0565
    0.0002    0.0000    0.0013    0.9977    0.0008
    0.0000    0.0000    0.0027    0.9973    0.0000
    0.0012    0.0076    0.0117    0.9790    0.0005
    0.0000    0.0000    0.0006    0.9994    0.0000
    0.0000    0.0000    0.0000    0.9999    0.0000
    0.0000    0.0000    0.0000    0.9998    0.0001
    0.0000    0.0003    0.0000    0.9997    0.0000
    0.0000    0.0000    0.0000    1.0000    0.0000
    0.0000    0.0007    0.0008    0.9980    0.0006
    0.0001    0.0000    0.0005    0.9994    0.0000
    0.0000    0.0007    0.0000    0.9992    0.0000
    0.0000    0.0000    0.0000    0.9998    0.0002
    0.0000    0.0000    0.0017    0.9983    0.0000
    0.0000    0.0000    0.0019    0.9981    0.0001
    0.0000    0.0000    0.0000    1.0000    0.0000
    0.0000    0.0000    0.0000    1.0000    0.0000
    0.0000    0.0000    0.0001    0.9999    0.0000
    0.0000    0.0000    0.0000    0.9999    0.0000
    0.0000    0.0000    0.0002    0.9998    0.0000
    0.0000    0.0000    0.0004    0.9996    0.0000
    0.0000    0.0002    0.0005    0.9989    0.0003
    0.0000    0.0000    0.0000    1.0000    0.0000
    0.0000    0.0000    0.0000    1.0000    0.0000
    0.0000    0.0000    0.0000    1.0000    0.0000
    0.0000    0.0000    0.0096    0.9904    0.0000
    0.0000    0.0000    0.0000    0.9999    0.0001
    0.0000    0.0000    0.0036    0.9963    0.0000
    0.0000    0.0000    0.0020    0.9980    0.0000
    0.0000    0.0000    0.0000    0.9983    0.0017
    0.0000    0.0000    0.0000    0.9999    0.0001
    0.0000    0.0001    0.0000    0.9977    0.0022
    0.0000    0.0000    0.0016    0.9984    0.0000
    0.0000    0.0010    0.0000    0.9989    0.0000
    0.0000    0.0000    0.0008    0.9992    0.0000
    0.0016    0.0000    0.0307    0.9676    0.0000
    0.0000    0.0000    0.0000    1.0000    0.0000
    0.0000    0.0000    0.0001    0.9999    0.0000
    0.0000    0.0000    0.0001    0.9999    0.0000
    0.0000    0.0003    0.0095    0.9901    0.0001
    0.0000    0.0001    0.0007    0.9986    0.0006
    0.0000    0.0001    0.0089    0.9910    0.0000
    0.0000    0.0000    0.0025    0.9975    0.0000
    0.0000    0.0000    0.0000    1.0000    0.0000
    0.0000    0.0000    0.0000    0.9998    0.0002
    0.0000    0.0000    0.0000    0.9999    0.0000
    0.0000    0.0000    0.0016    0.9984    0.0000
    0.0000    0.0001    0.0000    0.9999    0.0000
    0.0000    0.0001    0.9693    0.0306    0.0001
    0.0000    0.0000    0.0000    0.9996    0.0004
    0.0001    0.0349    0.0210    0.9295    0.0146
    0.0000    0.0000    0.0001    0.9999    0.0000
    0.0000    0.0001    0.0000    0.9999    0.0000
    0.0000    0.0001    0.0006    0.9990    0.0002
    0.0000    0.0000    0.0001    0.9998    0.0001
    0.0000    0.0001    0.0067    0.9930    0.0002
    0.0000    0.0004    0.0002    0.9994    0.0000
    0.0000    0.0000    0.0003    0.9996    0.0000
    0.0000    0.0000    0.0001    0.9998    0.0001
    0.0000    0.0000    0.0003    0.9992    0.0005
    0.0000    0.0000    0.0007    0.9989    0.0004
    0.0000    0.0000    0.0003    0.9997    0.0000
    0.0000    0.0000    0.0241    0.9758    0.0001
    0.0000    0.0000    0.0002    0.9998    0.0000
    0.0000    0.0000    0.0002    0.9998    0.0000
    0.0000    0.0000    0.0002    0.9998    0.0000
    0.0000    0.0001    0.0000    0.9903    0.0096
    0.0000    0.0000    0.0003    0.9997    0.0000
    0.0000    0.0001    0.1677    0.8322    0.0000
    0.0000    0.0048    0.0310    0.9621    0.0021
    0.0000    0.0000    0.0001    0.9992    0.0007
    0.0000    0.0001    0.0059    0.9940    0.0000
    0.0000    0.0001    0.0005    0.9962    0.0032
    0.0000    0.0000    0.0009    0.9990    0.0001
    0.0000    0.0000    0.0000    1.0000    0.0000
    0.0000    0.0000    0.0000    0.0000    1.0000
    0.0000    0.0000    0.0000    0.0000    1.0000
    0.0000    0.0000    0.0000    0.0000    1.0000
    0.0000    0.0000    0.0000    0.0000    1.0000
    0.0001    0.0000    0.0001    0.0000    0.9998
    0.0002    0.0002    0.0010    0.0000    0.9986
    0.0000    0.0000    0.0001    0.0000    0.9999
    0.0000    0.0000    0.0000    0.0000    1.0000
    0.0000    0.0000    0.0000    0.0000    1.0000
    0.0000    0.0000    0.0000    0.0000    1.0000
    0.0000    0.0000    0.0000    0.0000    1.0000
    0.0000    0.0000    0.0000    0.0000    1.0000
    0.0000    0.0000    0.0000    0.0000    1.0000
    0.0000    0.0002    0.0012    0.0001    0.9984
    0.0000    0.0007    0.0006    0.0017    0.9969
    0.0000    0.0001    0.0001    0.0000    0.9998
    0.0000    0.0003    0.0011    0.0000    0.9986
    0.0000    0.0000    0.0000    0.0000    1.0000
    0.0000    0.0000    0.0000    0.0000    1.0000
    0.0000    0.0009    0.0000    0.0001    0.9990
    0.0000    0.0063    0.0000    0.0000    0.9937
    0.0026    0.1114    0.0018    0.0001    0.8841
    0.0022    0.0000    0.0000    0.0000    0.9978
    0.0000    0.0000    0.0000    0.0000    1.0000
    0.0000    0.0000    0.0002    0.0000    0.9998
    0.0003    0.0081    0.0002    0.0004    0.9910
    0.0000    0.0000    0.0000    0.0000    1.0000
    0.0000    0.0000    0.0000    0.0000    1.0000
    0.0000    0.0000    0.0002    0.0002    0.9995
    0.0000    0.0000    0.0000    0.0000    1.0000
    0.0000    0.2079    0.0000    0.0018    0.7902
    0.0006    0.2307    0.0084    0.0005    0.7597
    0.0001    0.0423    0.0052    0.0003    0.9521
    0.0000    0.0000    0.0001    0.0000    0.9999
    0.0001    0.0000    0.0000    0.0000    0.9999
    0.0040    0.2472    0.4118    0.0229    0.3141
    0.0007    0.0280    0.0077    0.0241    0.9395
    0.0002    0.0008    0.0036    0.3836    0.6118
    0.0000    0.0374    0.0034    0.4289    0.5304
    0.0000    0.0003    0.0107    0.0007    0.9884
    0.0000    0.0001    0.0000    0.0000    0.9999
    0.0000    0.0004    0.0002    0.0475    0.9519
    0.0000    0.0004    0.0079    0.0059    0.9858
    0.0000    0.0001    0.0053    0.4160    0.5786
    0.0000    0.0001    0.0001    0.0000    0.9998
    0.0000    0.0171    0.0007    0.0035    0.9787
    0.0000    0.0000    0.0000    0.0000    1.0000
    0.0001    0.0357    0.2645    0.3594    0.3403
    0.0002    0.0011    0.0313    0.0500    0.9174
    0.0001    0.3424    0.0023    0.1562    0.4989
    0.0001    0.0008    0.0018    0.5775    0.4199
    0.0000    0.0037    0.0000    0.0000    0.9963
    0.0001    0.8991    0.0041    0.0937    0.0030
    0.0000    0.9110    0.0002    0.0009    0.0879
    0.0000    0.9112    0.0002    0.0007    0.0878
    0.0000    0.0089    0.0004    0.0045    0.9863
    0.0124    0.2626    0.0001    0.0099    0.7149
    0.0000    0.0131    0.0242    0.7235    0.2390
    0.0000    0.0021    0.0001    0.0000    0.9978
    0.0000    0.0001    0.1788    0.0751    0.7460
    0.0000    0.0000    0.0009    0.0003    0.9988
    0.0000    0.0004    0.0005    0.0015    0.9975
    0.0000    0.0452    0.0000    0.0008    0.9539
    0.0000    0.0172    0.0000    0.0001    0.9827
    0.0000    0.0011    0.0001    0.0002    0.9985
    0.0000    0.0003    0.0001    0.0001    0.9995
    0.0001    0.0087    0.0017    0.0044    0.9851
    0.0000    0.8414    0.0001    0.0020    0.1565
    0.0000    0.0004    0.0000    0.0000    0.9996
    0.0000    0.0515    0.0000    0.0008    0.9477
    0.0000    0.0146    0.0001    0.0003    0.9849
    0.0000    0.0003    0.0000    0.0001    0.9996
    0.0000    0.0002    0.0000    0.0000    0.9998
    0.0000    0.0005    0.0023    0.0000    0.9972
    0.0000    0.0062    0.0000    0.0004    0.9933
    0.0000    0.0001    0.0000    0.0002    0.9997
    0.0000    0.0002    0.0000    0.0040    0.9958
    0.0000    0.0270    0.0006    0.0024    0.9700
    0.0000    0.0000    0.0002    0.0000    0.9998
    0.0000    0.0001    0.0000    0.0000    0.9999
    0.0017    0.0007    0.1056    0.1365    0.7556
    0.0000    0.0009    0.0000    0.0006    0.9985
    0.0000    0.0004    0.0004    0.0002    0.9991
    0.0000    0.9858    0.0001    0.0009    0.0132
    0.0000    0.0000    0.0000    0.0000    1.0000
    0.0000    0.0003    0.0000    0.0000    0.9997
    0.0000    0.0053    0.0002    0.0013    0.9932
    0.0000    0.0203    0.1635    0.0050    0.8112
    0.0390    0.0022    0.0034    0.0005    0.9548
    0.0000    0.0000    0.0002    0.0000    0.9998
    0.0000    0.0000    0.0008    0.0000    0.9992
    0.0001    0.0345    0.0008    0.1980    0.7666
    0.0000    0.0000    0.0010    0.1294    0.8696
    0.0000    0.0005    0.0000    0.0000    0.9995
    0.0000    0.0000    0.0003    0.0000    0.9997
    0.0000    0.0001    0.0000    0.0000    0.9999
    0.0000    0.0000    0.0000    0.0000    1.0000
    0.0000    0.0019    0.0000    0.0000    0.9981
    0.0000    0.0094    0.0003    0.1937    0.7966
    0.0000    0.0000    0.0000    0.0000    0.9999
    0.0000    0.0000    0.0000    0.0000    1.0000
    0.0006    0.0125    0.0003    0.2324    0.7542
    0.0000    0.0000    0.0002    0.6428    0.3570
    0.0000    0.0000    0.0000    0.9987    0.0013
    0.0628    0.7334    0.0006    0.0760    0.1272
    0.0000    0.0001    0.0000    0.0029    0.9970
    0.0000    0.0225    0.0000    0.1010    0.8764
    0.0002    0.0156    0.0000    0.0202    0.9640
    0.0009    0.3180    0.0001    0.0703    0.6107
    0.0001    0.0431    0.0000    0.4832    0.4736
    0.0000    0.0771    0.0000    0.0188    0.9041
    0.0000    0.0026    0.0000    0.0057    0.9917
    0.0002    0.2141    0.0000    0.0158    0.7700
    0.0000    0.0561    0.0000    0.0151    0.9288
    0.0000    0.0051    0.0000    0.1125    0.8825
    0.0000    0.0819    0.0000    0.2761    0.6420
    0.0000    0.3027    0.0000    0.0188    0.6784
    0.0000    0.0000    0.0000    0.0000    1.0000
    0.0000    0.1210    0.0002    0.8682    0.0106
    0.0003    0.0790    0.0000    0.0040    0.9167
    0.0001    0.0427    0.0000    0.0027    0.9545
    0.0000    0.0045    0.0000    0.0962    0.8993
    0.0000    0.0002    0.0003    0.9881    0.0114
    0.0000    0.0015    0.0000    0.9761    0.0224
    0.0000    0.0017    0.0000    0.9187    0.0796
    0.0031    0.0228    0.0114    0.7585    0.2042
    0.0001    0.0001    0.0016    0.9442    0.0538
    0.0000    0.0009    0.0008    0.7310    0.2673
    0.0001    0.0001    0.0001    0.0925    0.9073
    0.0000    0.0000    0.0000    0.9389    0.0610
    0.0000    0.0002    0.0000    0.0000    0.9997
    0.0000    0.0000    0.0000    0.8913    0.1087
    0.0000    0.0001    0.0000    0.9580    0.0419
    0.0000    0.0276    0.0000    0.0296    0.9428
    0.0000    0.5082    0.0000    0.0006    0.4912
    0.0001    0.0006    0.0002    0.8091    0.1900
    0.0000    0.0000    0.0000    0.0001    0.9999
    0.0000    0.0002    0.0007    0.7917    0.2074
    0.0000    0.0000    0.0000    0.0000    1.0000
    0.0000    0.0000    0.0000    0.0000    1.0000
    0.0000    0.0000    0.0000    0.0000    1.0000
    0.0000    0.0002    0.0000    0.0000    0.9998
    0.0000    0.0000    0.0000    0.0000    1.0000
    0.0000    0.0002    0.0000    0.0000    0.9997
    0.0000    0.0000    0.0000    0.0000    1.0000
    0.0000    0.0000    0.0000    0.0000    1.0000
    0.0000    0.0143    0.0001    0.9839    0.0017
    0.0000    0.0000    0.0000    0.0000    1.0000
    0.0000    0.0189    0.0000    0.0051    0.9760
    0.0000    0.0366    0.0026    0.0008    0.9600
    0.0000    0.0017    0.0024    0.2007    0.7951
    0.0000    0.0001    0.0003    0.0018    0.9979
    0.0000    0.0000    0.0000    0.0000    1.0000
    0.0000    0.0001    0.0000    0.0042    0.9958
    0.0000    0.0004    0.0000    0.0004    0.9993
    0.0124    0.0229    0.0010    0.0100    0.9536
    0.0000    0.0070    0.0000    0.0039    0.9891
    0.0000    0.0000    0.0000    0.0019    0.9981
    0.0002    0.0709    0.0001    0.0003    0.9285
    0.0000    0.0000    0.0000    0.0000    1.0000
    0.0000    0.0007    0.0000    0.0010    0.9983
    0.0000    0.0376    0.0001    0.0001    0.9621
    0.0000    0.0001    0.0000    0.0000    0.9999
    0.0000    0.0001    0.0004    0.0625    0.9369
    0.0000    0.0002    0.0000    0.0167    0.9831
    0.0000    0.0000    0.0000    0.0000    1.0000
    0.0000    0.0036    0.0000    0.0292    0.9672
    0.0000    0.9536    0.0001    0.0161    0.0302
    0.0000    0.0072    0.0000    0.0084    0.9845
    0.0000    0.0032    0.0000    0.0000    0.9968
    0.0000    0.2679    0.0000    0.0002    0.7318
    0.0000    0.0144    0.0000    0.0002    0.9854
    0.0000    0.0142    0.0000    0.0044    0.9814
    0.0000    0.0000    0.0000    0.0000    1.0000
    0.0000    0.0003    0.0002    0.0020    0.9975
    0.0000    0.0001    0.0000    0.0003    0.9996
    0.0000    0.0137    0.0000    0.0206    0.9657
    0.0000    0.0001    0.0000    0.0000    0.9999
    0.0000    0.0230    0.0000    0.0078    0.9692
    0.0000    0.0122    0.0017    0.0177    0.9684
    0.0000    0.0003    0.0000    0.0000    0.9997
    0.0000    0.0159    0.0000    0.0019    0.9822
    0.0003    0.0035    0.0035    0.1080    0.8847
    0.0000    0.0001    0.0000    0.0145    0.9853
    0.0000    0.0005    0.0001    0.0789    0.9205
    0.0000    0.0452    0.0002    0.0757    0.8790
    0.0000    0.0000    0.0000    0.0011    0.9989
    0.0000    0.0000    0.0000    0.0000    0.9999
    0.0409    0.6737    0.0631    0.0361    0.1861
    0.0000    0.0000    0.0003    0.1047    0.8950
    0.0000    0.0000    0.0000    0.0210    0.9789
    0.0000    0.0006    0.0000    0.0214    0.9780
    0.0000    0.0004    0.0008    0.0000    0.9988
    0.0000    0.0000    0.0000    0.0005    0.9995
    0.0000    0.0053    0.0001    0.0907    0.9039
    0.0000    0.0000    0.0000    0.0000    1.0000
    0.0000    0.0072    0.0042    0.0363    0.9523
    0.0006    0.0010    0.0001    0.1096    0.8887
    0.0008    0.0240    0.0004    0.7274    0.2475
    0.0000    0.1549    0.0018    0.0368    0.8065
    0.0000    0.0339    0.0104    0.1669    0.7888
    0.0000    0.0051    0.0002    0.0143    0.9804
    0.0000    0.0027    0.0003    0.0275    0.9696
    0.0000    0.2237    0.1003    0.0996    0.5763
    0.0001    0.0026    0.0001    0.6374    0.3597
    0.0000    0.0005    0.0002    0.0023    0.9970
    0.0000    0.0096    0.0001    0.0039    0.9864
    0.0000    0.0011    0.0000    0.0096    0.9892
    0.0001    0.5252    0.1846    0.0046    0.2855
    0.0000    0.0014    0.0000    0.0000    0.9985
    0.0000    0.0043    0.0000    0.0001    0.9956
    0.0000    0.0039    0.0000    0.0005    0.9956
    0.0000    0.0199    0.0117    0.0008    0.9676
    0.0000    0.6174    0.0002    0.3447    0.0377
    0.0000    0.0094    0.0001    0.0096    0.9808
    0.0000    0.0207    0.0000    0.0001    0.9792
    0.0001    0.0014    0.0098    0.0058    0.9830
    0.0000    0.0004    0.0000    0.0000    0.9996
    0.0000    0.0009    0.0000    0.0000    0.9991
    0.0000    0.1623    0.0001    0.0005    0.8372
    0.0000    0.0011    0.0000    0.0004    0.9985
    0.1134    0.0001    0.0071    0.0699    0.8094
    0.0000    0.0005    0.0097    0.8348    0.1550
    0.0000    0.0005    0.0000    0.0061    0.9933
    0.0035    0.0039    0.0135    0.0052    0.9738
    0.0003    0.0002    0.0001    0.0000    0.9994
    0.0000    0.0293    0.2828    0.0000    0.6879
    0.0000    0.0008    0.0000    0.0000    0.9992
    0.0000    0.0016    0.0003    0.0007    0.9974
    0.0000    0.0416    0.0951    0.0214    0.8419
    0.0007    0.0304    0.0009    0.0092    0.9588
    0.0000    0.0018    0.0022    0.0008    0.9951
    0.0000    0.9219    0.0085    0.0279    0.0416
    0.0030    0.2608    0.0004    0.6584    0.0774
    0.0001    0.0403    0.2479    0.0015    0.7102
    0.0007    0.0256    0.0389    0.1214    0.8134
    0.0074    0.0359    0.0008    0.3936    0.5623
    0.0000    0.0004    0.0000    0.0000    0.9996
    0.0019    0.0046    0.0051    0.6713    0.3172
    0.0002    0.0255    0.0050    0.6499    0.3195
    0.0003    0.0207    0.5115    0.1543    0.3133
    0.0036    0.0158    0.0020    0.5957    0.3830
    0.0001    0.0226    0.0030    0.0498    0.9245
    0.0003    0.6990    0.0096    0.0195    0.2716
    0.0000    0.3577    0.0956    0.0008    0.5460
    0.0000    0.0000    0.0003    0.8151    0.1846
    0.0000    0.0000    0.0000    0.4689    0.5311
    0.0000    0.0000    0.0002    0.0049    0.9949
    0.0000    0.0003    0.0000    0.0020    0.9976
    0.0004    0.0282    0.0001    0.8871    0.0842
    0.0000    0.0000    0.0000    0.0000    1.0000
    0.0000    0.0160    0.0002    0.0579    0.9259
    0.0000    0.0739    0.0000    0.0114    0.9147
    0.0000    0.0024    0.0000    0.0218    0.9758
    0.0000    0.0000    0.0000    0.0000    1.0000
    0.0000    0.0000    0.0000    0.0000    1.0000
    0.0000    0.0001    0.0000    0.0690    0.9309
    0.0000    0.0013    0.0000    0.0002    0.9985
    0.0001    0.0347    0.0000    0.1102    0.8550
    0.0000    0.0000    0.0000    0.0000    0.9999
    0.0000    0.0004    0.0000    0.0010    0.9986
    0.0000    0.0001    0.0000    0.0000    0.9999
    0.0000    0.0000    0.0000    0.0000    1.0000
    0.0000    0.0002    0.0000    0.0000    0.9998
    0.0000    0.0032    0.0000    0.0000    0.9968
    0.0000    0.0000    0.0000    0.0002    0.9998
    0.0000    0.0079    0.0000    0.0004    0.9917
    0.0002    0.0001    0.0000    0.8369    0.1629
    0.0002    0.0522    0.0001    0.9140    0.0336
    0.0000    0.0001    0.0000    0.0000    0.9999
    0.0000    0.0000    0.0000    0.0000    1.0000
    0.0000    0.0001    0.0000    0.0105    0.9894
    0.0000    0.0003    0.0000    0.0001    0.9996
    0.0000    0.0000    0.0000    0.0000    1.0000
    0.0000    0.4310    0.0000    0.4041    0.1649
    0.0000    0.0000    0.0000    0.0000    1.0000
    0.0000    0.0002    0.0000    0.0000    0.9997
    0.0002    0.0001    0.0002    0.0006    0.9988
    0.0000    0.0000    0.0000    0.0000    1.0000
    0.2382    0.1756    0.0378    0.2226    0.3259
    0.0000    0.3308    0.0000    0.0002    0.6691
    0.0000    0.0000    0.0000    0.0000    1.0000
    0.0000    0.0042    0.0000    0.0039    0.9919
    0.0000    0.0000    0.0000    0.0000    1.0000
    0.0000    0.0017    0.0000    0.0001    0.9983
    0.0000    0.0001    0.0000    0.0001    0.9998
    0.0000    0.0229    0.0000    0.0396    0.9375
    0.0000    0.0000    0.0000    0.0004    0.9996
    0.0000    0.0000    0.0000    0.0002    0.9997
    0.0000    0.0000    0.0000    0.0000    1.0000
    0.0000    0.0003    0.0000    0.0142    0.9854
    0.0000    0.0036    0.0012    0.0339    0.9612
    0.0000    0.0013    0.0000    0.0055    0.9932
    0.0000    0.0000    0.0000    0.0003    0.9997
    0.0002    0.5667    0.0003    0.0182    0.4147
    0.0000    0.0004    0.0000    0.0000    0.9996
    0.0000    0.0000    0.0000    0.0000    1.0000
    0.0000    0.0000    0.0000    0.0000    1.0000
    0.0000    0.0090    0.0000    0.0021    0.9888
    0.0000    0.0000    0.0000    0.0000    1.0000
    0.0000    0.1941    0.0000    0.0131    0.7928
    0.0000    0.0003    0.0000    0.0000    0.9997
    0.0000    0.0004    0.0000    0.0009    0.9987
    0.0000    0.0000    0.0000    0.0000    1.0000
    0.0000    0.0001    0.0000    0.0001    0.9998
    0.0000    0.0000    0.0000    0.0000    1.0000
    0.0020    0.0013    0.0006    0.0796    0.9164
    0.0007    0.0034    0.0000    0.0001    0.9958
    0.0000    0.0000    0.0000    0.0000    1.0000
    0.0000    0.0000    0.0000    0.0005    0.9995
    0.0000    0.0072    0.0002    0.0000    0.9926
    0.0000    0.0000    0.0000    0.0007    0.9993
    0.0000    0.2250    0.0000    0.0002    0.7748
    0.0003    0.0431    0.0018    0.0238    0.9311
    0.0000    0.0000    0.0000    0.0000    1.0000
    0.0000    0.0000    0.0000    0.0000    1.0000
    0.0000    0.0153    0.0000    0.0006    0.9841
    0.0000    0.0001    0.0000    0.0000    0.9999
    0.0000    0.0004    0.0000    0.0000    0.9995
    0.0000    0.0005    0.0000    0.0000    0.9995
    0.0000    0.0003    0.0000    0.0012    0.9985
    0.0000    0.0000    0.0000    0.0000    1.0000
    0.0000    0.1867    0.0000    0.0000    0.8133
    0.0000    0.0002    0.0000    0.0001    0.9997
    0.0000    0.0000    0.0000    0.0000    1.0000
    0.0000    0.0000    0.0000    0.0000    1.0000
    0.0000    0.0000    0.0000    0.0000    1.0000
    0.0000    0.0000    0.0000    0.0000    1.0000
    0.0007    0.1246    0.0000    0.0038    0.8709
    0.0000    0.0013    0.0000    0.0003    0.9984
    0.0000    0.0001    0.0000    0.0000    0.9999
    0.0000    0.5513    0.0000    0.0000    0.4487
    0.0000    0.0001    0.0000    0.0000    0.9999
    0.0000    0.0099    0.0000    0.0000    0.9901
    0.0000    0.0117    0.0000    0.0002    0.9880
    0.0000    0.0093    0.0000    0.0000    0.9907
    0.0000    0.0410    0.0000    0.0050    0.9539
    0.0000    0.0000    0.0000    0.0000    1.0000
    0.0000    0.0017    0.0023    0.0001    0.9959
    0.0000    0.0000    0.0000    0.0000    1.0000
    0.0000    0.0000    0.0000    0.0000    1.0000
    0.0000    0.0004    0.0000    0.0000    0.9995
    0.0000    0.0000    0.0000    0.0000    1.0000
    0.0000    0.0000    0.0000    0.0000    1.0000
    0.0000    0.0003    0.0000    0.0000    0.9997
    0.0000    0.0000    0.0000    0.0000    1.0000
    0.0000    0.0006    0.0000    0.0007    0.9987
    0.0000    0.0005    0.0000    0.0002    0.9993
    0.0000    0.0008    0.0000    0.0022    0.9970
    0.0000    0.0001    0.0000    0.0000    0.9999
    0.0000    0.0000    0.0000    0.0000    1.0000
    0.0000    0.0000    0.0000    0.0000    1.0000
    0.0000    0.0000    0.0000    0.0000    1.0000
    0.0000    0.0001    0.0000    0.0001    0.9998
    0.0000    0.0034    0.0000    0.0002    0.9964
    0.0000    0.0416    0.0001    0.0002    0.9581
    0.0000    0.0003    0.0000    0.0000    0.9997
    0.0000    0.0000    0.0000    0.0000    1.0000
    0.0000    0.0001    0.0000    0.0000    0.9999
    0.0000    0.0000    0.0000    0.0000    1.0000
    0.0000    0.0000    0.0000    0.0000    0.9999
    0.0000    0.0000    0.0000    0.0001    0.9999
    0.0000    0.0001    0.0000    0.0001    0.9998
    0.0000    0.0000    0.0000    0.0000    1.0000
    0.0000    0.0000    0.0000    0.0000    1.0000
    0.0000    0.0274    0.0000    0.0000    0.9726
    0.0000    0.0000    0.0000    0.0000    1.0000
    0.0000    0.0976    0.0000    0.0000    0.9024
    0.0000    0.0000    0.0000    0.0001    0.9999
    0.0000    0.0001    0.0000    0.0003    0.9996
    0.0000    0.0002    0.0000    0.0000    0.9998
    0.0000    0.0008    0.0000    0.0000    0.9992
    0.0000    0.0000    0.0000    0.0007    0.9993
    0.0000    0.0000    0.0000    0.0000    1.0000
    0.0000    0.0000    0.0000    0.0001    0.9999
    0.0000    0.0007    0.0000    0.0016    0.9977
    0.0000    0.0029    0.0000    0.0015    0.9956
    0.0000    0.0000    0.0000    0.0000    1.0000
    0.0000    0.0000    0.0000    0.0000    1.0000
    0.0047    0.0030    0.0000    0.0138    0.9785
    0.0001    0.1114    0.0000    0.0003    0.8881
    0.0000    0.0000    0.0000    0.0000    1.0000
    0.0000    0.0554    0.0000    0.0000    0.9446
    0.0000    0.0282    0.0000    0.0000    0.9717
    0.0000    0.0546    0.0000    0.0001    0.9453
    0.0000    0.0000    0.0000    0.0000    1.0000
    0.0000    0.0000    0.0000    0.0000    1.0000
    0.0000    0.0000    0.0000    0.0000    1.0000
    0.0000    0.0044    0.0000    0.0000    0.9956
    0.0000    0.0000    0.0000    0.0000    1.0000
    0.0000    0.0000    0.0000    0.0000    1.0000
    0.0000    0.0000    0.0000    0.0000    1.0000
    0.0000    0.0000    0.0000    0.0000    1.0000
    0.0000    0.0000    0.0000    0.0000    1.0000
    0.0000    0.0000    0.0000    0.0000    1.0000
    0.0000    0.0000    0.0000    0.0000    1.0000
    0.0000    0.0000    0.0000    0.0000    1.0000
    0.0000    0.0000    0.0000    0.0000    1.0000
    0.0000    0.0000    0.0000    0.0000    1.0000
    0.0000    0.0000    0.0000    0.0000    1.0000
    0.0000    0.0016    0.0000    0.0000    0.9983
    0.0000    0.0000    0.0000    0.0000    1.0000
    0.0000    0.0032    0.0000    0.0000    0.9968
    0.0000    0.0003    0.0000    0.0000    0.9997
    0.0000    0.0000    0.0000    0.0000    1.0000
    0.0000    0.0000    0.0000    0.0000    1.0000
    0.0000    0.0000    0.0000    0.0000    1.0000
    0.0000    0.0069    0.0000    0.0001    0.9930
    0.0000    0.0001    0.0000    0.0000    0.9999
    0.0144    0.1373    0.0000    0.0026    0.8457
    0.0000    0.0000    0.0000    0.0000    1.0000
    0.0000    0.0000    0.0000    0.0000    1.0000
    0.0000    0.0002    0.0000    0.0000    0.9998
    0.0000    0.0028    0.0000    0.0000    0.9972
    0.0000    0.0425    0.0000    0.0000    0.9575
    0.0000    0.0000    0.0000    0.0000    1.0000
    0.0000    0.0002    0.0000    0.0000    0.9998
    0.0000    0.0000    0.0000    0.0000    1.0000
    0.0000    0.0012    0.0000    0.0000    0.9988
    0.0000    0.0000    0.0000    0.0000    1.0000
    0.0000    0.0001    0.0000    0.0004    0.9995
    0.0000    0.0000    0.0000    0.0000    0.9999
    0.0000    0.0001    0.0000    0.0000    0.9999
    0.0000    0.0001    0.0000    0.0000    0.9999
    0.0000    0.0001    0.0000    0.0000    0.9999
    0.0000    0.0004    0.0000    0.0000    0.9996
    0.0000    0.0002    0.0000    0.0000    0.9998
    0.0028    0.0793    0.0016    0.0000    0.9163
    0.0000    0.0002    0.0000    0.0000    0.9998
    0.0000    0.0000    0.0000    0.0000    1.0000
    0.0000    0.0000    0.0000    0.0000    1.0000
    0.0000    0.0000    0.0000    0.0000    1.0000
    0.0000    0.0001    0.0000    0.0000    0.9999
    0.0000    0.0000    0.0000    0.0000    1.0000
    0.0000    0.0000    0.0000    0.0000    1.0000
    0.0000    0.0000    0.0000    0.0000    1.0000
    0.0000    0.0000    0.0000    0.0000    1.0000
    0.0000    0.0214    0.0001    0.0000    0.9785
    0.0000    0.0000    0.0000    0.0000    1.0000
    0.0000    0.0001    0.0000    0.0000    0.9999
    0.0000    0.0000    0.0000    0.0000    1.0000
    0.0000    0.0000    0.0000    0.0000    1.0000
    0.0000    0.0000    0.0000    0.0000    1.0000
    0.0000    0.0000    0.0000    0.0000    1.0000
    0.0000    0.0000    0.0000    0.0000    1.0000
    0.0000    0.0002    0.0000    0.0000    0.9998
    0.0000    0.0000    0.0000    0.0000    1.0000
    0.0000    0.0000    0.0000    0.0000    1.0000
    0.0000    0.0062    0.0000    0.0000    0.9938
    0.0000    0.0000    0.0000    0.0000    1.0000
    0.0002    0.0037    0.0000    0.0001    0.9959
    0.0000    0.0007    0.0000    0.0000    0.9993
    0.0000    0.0010    0.0000    0.0000    0.9990
    0.0000    0.0000    0.0000    0.0000    1.0000
    0.0000    0.7363    0.0000    0.0000    0.2636
    0.0000    0.0000    0.0000    0.0000    1.0000
    0.0000    0.0000    0.0000    0.0000    1.0000
    0.0000    0.0000    0.0000    0.0000    1.0000
    0.0000    0.0000    0.0000    0.0000    1.0000
    0.0000    0.0002    0.0000    0.0000    0.9998
    0.0000    0.0001    0.0000    0.0000    0.9998
    0.0000    0.0000    0.0000    0.0000    1.0000
    0.0000    0.0000    0.0000    0.0000    1.0000
    0.0000    0.0000    0.0000    0.0000    1.0000
    0.0000    0.0000    0.0000    0.0000    1.0000
    0.0000    0.0002    0.0000    0.0000    0.9998
    0.0000    0.0000    0.0000    0.0000    1.0000
    0.0000    0.0000    0.0000    0.0000    1.0000
    0.0000    0.0000    0.0000    0.0000    1.0000
    0.0000    0.0001    0.0000    0.0000    0.9999
    0.0000    0.0000    0.0000    0.0000    1.0000
    0.0000    0.0000    0.0000    0.0000    1.0000
    0.0000    0.0001    0.0000    0.0000    0.9999
    0.0000    0.0000    0.0000    0.0000    1.0000
    0.0000    0.0000    0.0000    0.0000    1.0000
    0.0000    0.0002    0.0000    0.0000    0.9998
    0.0000    0.0065    0.0000    0.0000    0.9935
    0.0000    0.0000    0.0000    0.0000    1.0000
    0.0000    0.0000    0.0000    0.0000    1.0000
    0.0000    0.0000    0.0000    0.0000    1.0000
    0.0000    0.0003    0.0000    0.0000    0.9997
    0.0000    0.1961    0.0007    0.0000    0.8032
    0.0000    0.0002    0.0000    0.0000    0.9998
    0.0000    0.0000    0.0000    0.0000    1.0000
    0.0000    0.0000    0.0000    0.0000    1.0000
    0.0000    0.0015    0.0000    0.0000    0.9985
    0.0000    0.0011    0.0000    0.0000    0.9989
    0.0000    0.0002    0.0000    0.0000    0.9998
    0.0000    0.0012    0.0000    0.0000    0.9987
    0.0000    0.0000    0.0000    0.0000    1.0000
    0.0000    0.0705    0.0000    0.0002    0.9293
    0.0000    0.0000    0.0000    0.0000    1.0000
    0.0000    0.0006    0.0000    0.0000    0.9994
    0.0000    0.0010    0.0000    0.0000    0.9990
    0.0000    0.0000    0.0000    0.0000    1.0000
    0.0000    0.0001    0.0000    0.0000    0.9999
    0.0000    0.0023    0.0022    0.0000    0.9955
    0.0000    0.0000    0.0000    0.0000    1.0000
    0.0000    0.0001    0.0000    0.0000    0.9999
    0.0000    0.0000    0.0000    0.0000    1.0000
    0.0000    0.0000    0.0000    0.0000    1.0000
    0.0000    0.0004    0.0000    0.0008    0.9988
    0.0000    0.0002    0.0000    0.0000    0.9998
    0.0000    0.0000    0.0000    0.0000    1.0000
    0.0000    0.0000    0.0000    0.0000    1.0000
    0.0000    0.0002    0.0000    0.0000    0.9998
    0.0000    0.0001    0.0000    0.0000    0.9999
    0.0000    0.0001    0.0000    0.0000    0.9999
    0.0000    0.0002    0.0000    0.0000    0.9998
    0.0000    0.0026    0.0000    0.0000    0.9974
    0.0000    0.0000    0.0000    0.0000    1.0000
    0.0000    0.0000    0.0000    0.0000    1.0000
    0.0000    0.0013    0.0000    0.0000    0.9987
    0.0000    0.2572    0.0003    0.0000    0.7424
    0.0000    0.0009    0.0003    0.0000    0.9988
    0.0000    0.0891    0.0003    0.0000    0.9105
    0.0000    0.0241    0.0000    0.0001    0.9757
    0.0000    0.1476    0.0000    0.0000    0.8524
    0.0000    0.0005    0.0000    0.0000    0.9995
    0.0000    0.0006    0.0000    0.0000    0.9994
    0.0000    0.0426    0.0000    0.0000    0.9574
    0.0000    0.0832    0.0000    0.0000    0.9168
    0.0000    0.0002    0.0000    0.0001    0.9997
    0.0000    0.0046    0.0000    0.0000    0.9953
    0.0000    0.0000    0.0000    0.0000    1.0000
    0.0000    0.0022    0.0000    0.0000    0.9978
    0.0000    0.0000    0.0000    0.0000    1.0000
    0.0000    0.0088    0.0000    0.0000    0.9912
    0.0000    0.0229    0.0001    0.0000    0.9770
    0.0000    0.0007    0.0000    0.0000    0.9993
    0.0000    0.0098    0.0000    0.0000    0.9902
    0.0000    0.1397    0.0001    0.0022    0.8581
    0.0000    0.0006    0.0000    0.0000    0.9994
    0.0000    0.0002    0.0000    0.0000    0.9998
    0.0000    0.0001    0.0000    0.0000    0.9999
    0.0000    0.0016    0.0000    0.0000    0.9984
    0.0000    0.0013    0.0000    0.0027    0.9959
    0.0000    0.0002    0.0000    0.0000    0.9998
    0.0000    0.0003    0.0000    0.0000    0.9997
    0.0000    0.0000    0.0000    0.0000    1.0000
    0.0000    0.0000    0.0000    0.0000    1.0000
    0.0000    0.0001    0.0000    0.0001    0.9998
    0.0000    0.0008    0.0000    0.0000    0.9992
    0.0000    0.0000    0.0000    0.0000    1.0000
    0.0000    0.0249    0.0000    0.0000    0.9751
    0.0000    0.0046    0.0000    0.0000    0.9954
    0.0000    0.0001    0.0000    0.0000    0.9999
    0.0000    0.0000    0.0000    0.0000    1.0000
    0.0000    0.7651    0.0000    0.0000    0.2349
    0.0000    0.0029    0.0000    0.0000    0.9971
    0.0000    0.0000    0.0000    0.0000    1.0000
    0.0000    0.0000    0.0000    0.0000    1.0000
    0.0000    0.0000    0.0000    0.0000    1.0000
    0.0000    0.0517    0.0000    0.0002    0.9481
    0.0000    0.0000    0.0001    0.0000    0.9999
    0.0000    0.0352    0.0011    0.5184    0.4453
    0.0000    0.2434    0.0000    0.0001    0.7565
    0.0000    0.0000    0.0000    0.0000    1.0000
    0.0000    0.0000    0.0000    0.0000    0.9999
    0.0000    0.1180    0.0003    0.0011    0.8806
    0.0000    0.0179    0.0000    0.0141    0.9680
    0.0000    0.0063    0.0000    0.0000    0.9936
    0.0000    0.0054    0.0000    0.0000    0.9946
    0.0000    0.0006    0.0000    0.0000    0.9993
    0.0000    0.0001    0.0000    0.0000    0.9999
    0.0000    0.0001    0.0000    0.0000    0.9998
    0.0000    0.3167    0.0000    0.0000    0.6832
    0.0001    0.0118    0.0007    0.9141    0.0733
    0.0000    0.0010    0.0000    0.0000    0.9990
    0.0000    0.1555    0.0000    0.0000    0.8445
    0.0000    0.0011    0.0000    0.0038    0.9951
    0.0000    0.0000    0.0000    0.0000    1.0000
    0.0000    0.0026    0.0001    0.0001    0.9972
    0.0000    0.1241    0.0028    0.0001    0.8730
    0.0000    0.0279    0.0000    0.0000    0.9721
    0.0000    0.0007    0.0000    0.0000    0.9993
    0.0000    0.0001    0.0000    0.0000    0.9999
    0.0000    0.1772    0.0000    0.0003    0.8225
    0.0000    0.0014    0.0000    0.0000    0.9986
    0.0000    0.0000    0.0000    0.0000    1.0000
    0.0000    0.0000    0.0000    0.0000    1.0000
    0.0000    0.0111    0.0000    0.0000    0.9889
    0.0000    0.0004    0.0000    0.0000    0.9996
    0.0000    0.0050    0.0000    0.0000    0.9950
    0.0000    0.0008    0.0000    0.0000    0.9992
    0.0000    0.0000    0.0000    0.0000    1.0000
    0.0000    0.0313    0.0001    0.0000    0.9686
    0.0000    0.0050    0.0000    0.0026    0.9924
    0.0000    0.0003    0.0000    0.0000    0.9996
    0.0000    0.1646    0.0000    0.0001    0.8353
    0.0000    0.0007    0.0000    0.0000    0.9993
    0.0000    0.0000    0.0000    0.0000    0.9999
    0.0000    0.0386    0.0000    0.0000    0.9614
    0.0000    0.1108    0.0000    0.0000    0.8891
    0.0000    0.0000    0.0000    0.0000    1.0000
    0.0000    0.0000    0.0000    0.0000    1.0000
    0.0000    0.0000    0.0000    0.0000    1.0000
    0.0000    0.0000    0.0000    0.0000    1.0000
    0.0000    0.0003    0.0000    0.0000    0.9997
    0.0000    0.0000    0.0000    0.0000    1.0000
    0.0000    0.0123    0.0000    0.0000    0.9877
    0.0000    0.0000    0.0000    0.0000    1.0000
    0.0000    0.0003    0.0000    0.0002    0.9995
    0.0000    0.0000    0.0000    0.0003    0.9997
    0.0000    0.0000    0.0000    0.0000    1.0000
    0.0000    0.0000    0.0000    0.0000    1.0000
    0.0000    0.0000    0.0000    0.0000    1.0000
    0.0000    0.0000    0.0000    0.0000    1.0000
    0.0000    0.0001    0.0000    0.0000    0.9999
    0.0000    0.0596    0.0001    0.0112    0.9291
    0.0000    0.0000    0.0000    0.0000    1.0000
    0.0000    0.0002    0.0000    0.0000    0.9998
    0.0000    0.0051    0.0000    0.0000    0.9949
    0.0000    0.0001    0.0000    0.0000    0.9999
    0.0000    0.0004    0.0000    0.0000    0.9996
    0.0000    0.0144    0.0000    0.0000    0.9856
    0.0000    0.0006    0.0000    0.0000    0.9994
    0.0000    0.0000    0.0000    0.0000    1.0000
    0.0000    0.0000    0.0000    0.0000    1.0000
    0.0000    0.0001    0.0000    0.0000    0.9999
    0.0000    0.0000    0.0000    0.0000    1.0000
    0.0000    0.0000    0.0000    0.0000    1.0000
    0.0000    0.0087    0.0000    0.0000    0.9913
    0.0000    0.0012    0.0000    0.0000    0.9988
    0.0000    0.0005    0.0000    0.0000    0.9995
    0.0000    0.0000    0.0000    0.0000    1.0000
    0.0000    0.0001    0.0000    0.0000    0.9999
    0.0000    0.0000    0.0000    0.0000    1.0000
    0.0000    0.9423    0.0003    0.0034    0.0540
    0.0000    0.0690    0.0013    0.0006    0.9290
    0.0000    0.0003    0.0000    0.0001    0.9996
    0.0000    0.0001    0.0000    0.0000    0.9999
    0.0002    0.0037    0.0001    0.0000    0.9960
    0.0000    0.0009    0.0000    0.0000    0.9991
    0.0000    0.0000    0.0000    0.0000    1.0000
    0.0000    0.0000    0.0000    0.0000    1.0000
    0.0000    0.0000    0.0000    0.0000    1.0000
    0.0000    0.0003    0.0000    0.0000    0.9997
    0.0004    0.0033    0.0043    0.0000    0.9919
    0.0000    0.0000    0.0000    0.0000    1.0000
    0.0000    0.0000    0.0000    0.0000    1.0000
    0.0000    0.0000    0.0000    0.0000    1.0000
    0.0000    0.0000    0.0000    0.0000    1.0000
    0.0000    0.0000    0.0000    0.0000    1.0000
    0.0000    0.0000    0.0000    0.0000    1.0000
    0.0000    0.0000    0.0000    0.0000    1.0000
    0.0000    0.0003    0.0000    0.0000    0.9997
    0.0000    0.0007    0.0000    0.0000    0.9993
    0.0000    0.0000    0.0000    0.0000    1.0000
    0.0000    0.0000    0.0000    0.0000    1.0000
    0.0000    0.0000    0.0000    0.0000    1.0000
    0.0000    0.0005    0.0004    0.0000    0.9991
    0.0000    0.0134    0.0000    0.0000    0.9865
    0.0000    0.0014    0.0000    0.0000    0.9986
    0.0000    0.0004    0.0000    0.0000    0.9996
    0.0000    0.0000    0.0000    0.0000    1.0000
    0.0000    0.0000    0.0000    0.0000    1.0000
    0.0000    0.0000    0.0000    0.0000    1.0000
    0.0000    0.0001    0.0000    0.0000    0.9999
    0.0000    0.0024    0.0022    0.0000    0.9953
    0.0000    0.0002    0.0000    0.0000    0.9998
    0.0000    0.0000    0.0000    0.0000    1.0000
    0.0000    0.0000    0.0000    0.0000    1.0000
    0.0000    0.0001    0.0002    0.0000    0.9997
    0.0001    0.0009    0.0003    0.0000    0.9987
    0.0139    0.3910    0.0135    0.0001    0.5814
    0.0001    0.0002    0.0007    0.0000    0.9990
    0.0000    0.0000    0.0000    0.0000    1.0000
    0.0000    0.0000    0.0000    0.0000    1.0000
    0.0000    0.0000    0.0000    0.0000    1.0000
    0.0000    0.0000    0.0000    0.0000    1.0000
    0.0000    0.0011    0.0000    0.0000    0.9988
    0.0001    0.0005    0.0000    0.0000    0.9994
    0.0024    0.3463    0.0090    0.0001    0.6421
    0.0000    0.0000    0.0000    0.0000    1.0000
    0.0005    0.0756    0.0029    0.0000    0.9210
    0.0164    0.4979    0.0051    0.0040    0.4766
    0.0932    0.0946    0.0839    0.0133    0.7149
    0.0000    0.0000    0.0000    0.0000    1.0000
    0.0000    0.0001    0.0000    0.0000    0.9999
    0.0000    0.0000    0.0000    0.0000    1.0000
    0.0000    0.0003    0.0000    0.0000    0.9997
    0.0000    0.0000    0.0000    0.0000    1.0000
    0.0000    0.0001    0.0000    0.0000    0.9998
    0.0003    0.0000    0.0000    0.0000    0.9997
    0.0001    0.0000    0.0000    0.0000    0.9999
    0.0166    0.0012    0.0002    0.0000    0.9820
    0.0000    0.0000    0.0000    0.0000    1.0000
    0.0000    0.0011    0.0000    0.0000    0.9989
    0.0339    0.0064    0.0002    0.0001    0.9595
    0.0001    0.0000    0.0000    0.0000    0.9999
    0.0003    0.4233    0.0009    0.0001    0.5753
    0.0001    0.0001    0.0000    0.0000    0.9998
    0.0003    0.0056    0.0002    0.0000    0.9938
    0.0000    0.0012    0.0007    0.0025    0.9955
    0.0000    0.0000    0.0000    0.0000    1.0000
    0.0000    0.0002    0.0000    0.0000    0.9998
    0.0005    0.0029    0.0000    0.0000    0.9965
    0.0000    0.0000    0.0000    0.0000    1.0000
    0.0000    0.0000    0.0000    0.0000    1.0000
    0.0000    0.0010    0.0002    0.0000    0.9988
    0.0001    0.0045    0.0000    0.0000    0.9954
    0.0000    0.0000    0.0000    0.0000    1.0000
    0.0000    0.0000    0.0000    0.0000    1.0000
    0.0000    0.0000    0.0000    0.0000    1.0000
    0.0000    0.0004    0.0000    0.0000    0.9996
    0.0000    0.0003    0.0000    0.0000    0.9997
    0.0000    0.0000    0.0000    0.0000    1.0000
    0.0002    0.0023    0.0000    0.0000    0.9975
    0.0238    0.0067    0.0001    0.0001    0.9694
    0.0000    0.0000    0.0000    0.0000    0.9999
    0.0000    0.0003    0.0000    0.0000    0.9997
    0.0000    0.0000    0.0000    0.0000    1.0000
    0.0003    0.0019    0.0000    0.0000    0.9978
    0.0000    0.0000    0.0000    0.0000    1.0000
    0.0005    0.0369    0.0002    0.0000    0.9625
    0.0000    0.0000    0.0000    0.0000    1.0000
    0.0002    0.0004    0.0001    0.0000    0.9993
    0.0001    0.9956    0.0000    0.0000    0.0043
    0.0000    0.0000    0.0000    0.0000    1.0000
    0.0003    0.0498    0.0000    0.0000    0.9499
    0.0031    0.0060    0.0000    0.0000    0.9909
    0.0000    0.0142    0.0000    0.0000    0.9858
    0.0018    0.0047    0.0009    0.0001    0.9925
    0.0000    0.0000    0.0000    0.0000    1.0000
    0.0000    0.0000    0.0000    0.0000    1.0000
    0.0005    0.0015    0.0000    0.0000    0.9979
    0.0000    0.0021    0.0000    0.0000    0.9978
    0.0000    0.0001    0.0000    0.0000    0.9999
    0.0000    0.0002    0.0000    0.0000    0.9998
    0.0000    0.0000    0.0000    0.0000    1.0000
    0.0000    0.0000    0.0000    0.0000    1.0000
    0.0010    0.0117    0.0001    0.0001    0.9872
    0.0000    0.0002    0.0000    0.0000    0.9998
    0.0000    0.0000    0.0000    0.0000    1.0000
    0.0000    0.0035    0.0000    0.0000    0.9965
    0.0000    0.0000    0.0000    0.0000    1.0000
    0.0000    0.0000    0.0000    0.0000    1.0000
    0.0000    0.0002    0.0000    0.0000    0.9998
    0.0000    0.0000    0.0000    0.0000    1.0000
    0.0234    0.9110    0.0003    0.0000    0.0653
    0.0000    0.0000    0.0000    0.0000    1.0000
    0.0005    0.0075    0.0007    0.0000    0.9913
    0.0000    0.0000    0.0000    0.0000    1.0000
    0.0000    0.0000    0.0000    0.0000    1.0000
    0.0000    0.0000    0.0000    0.0000    1.0000
    0.0000    0.0004    0.0000    0.0000    0.9996
    0.0003    0.0018    0.0000    0.0000    0.9979
    0.0001    0.0004    0.0000    0.0000    0.9996
    0.0000    0.0000    0.0000    0.0000    1.0000
    0.0001    0.0005    0.0000    0.0000    0.9994
    0.0000    0.0004    0.0000    0.0000    0.9996
    0.0002    0.0004    0.0001    0.0000    0.9993
    0.0002    0.0000    0.0000    0.0000    0.9998
    0.0000    0.0000    0.0000    0.0000    0.9999
    0.0001    0.0042    0.0001    0.0000    0.9956
    0.0000    0.0000    0.0000    0.0000    1.0000
    0.0000    0.0080    0.0000    0.0001    0.9919
    0.0002    0.0002    0.0000    0.0000    0.9997
    0.0000    0.0000    0.0000    0.0000    1.0000
    0.0000    0.0000    0.0000    0.0000    1.0000
    0.0001    0.0002    0.0000    0.0000    0.9997
    0.0007    0.0011    0.0003    0.0000    0.9979
    0.0010    0.4301    0.0001    0.0000    0.5689
    0.0000    0.0001    0.0000    0.0000    0.9999
    0.0000    0.0000    0.0000    0.0000    1.0000
    0.0000    0.0002    0.0000    0.0000    0.9998
    0.0009    0.0005    0.0000    0.0000    0.9986
    0.0000    0.0000    0.0000    0.0000    1.0000
    0.0000    0.0000    0.0000    0.0000    1.0000
    0.0012    0.0233    0.0003    0.0001    0.9751
    0.7787    0.0108    0.0001    0.0004    0.2101
    0.0000    0.0238    0.0005    0.0000    0.9757
    0.9774    0.0017    0.0001    0.0001    0.0207
    0.0000    0.0000    0.0000    0.0000    1.0000
    0.0000    0.0000    0.0000    0.0000    1.0000
    0.0000    0.0007    0.0000    0.0000    0.9993
    0.0000    0.0000    0.0000    0.0000    1.0000
    0.0000    0.0011    0.0000    0.0000    0.9989
    0.0000    0.0000    0.0000    0.0000    1.0000
    0.0000    0.0000    0.0000    0.0000    1.0000
    0.0000    0.0000    0.0000    0.0000    1.0000
    0.0000    0.0000    0.0002    0.0000    0.9998
    0.0001    0.0001    0.0000    0.0000    0.9998
    0.0000    0.0000    0.0000    0.0000    1.0000
    0.0000    0.0000    0.0000    0.0000    1.0000
    0.0000    0.0000    0.0000    0.0000    1.0000
    0.0000    0.0000    0.0000    0.0000    1.0000
    0.0006    0.0370    0.0006    0.0000    0.9617
    0.0000    0.0028    0.0001    0.0001    0.9970
    0.0001    0.0001    0.0000    0.0000    0.9998
    0.0000    0.0000    0.0000    0.0000    1.0000
    0.0000    0.0344    0.0000    0.0000    0.9656
    0.0000    0.0001    0.0001    0.0000    0.9998
    0.0000    0.0006    0.0001    0.0000    0.9993
    0.0000    0.0001    0.0000    0.0000    0.9998
    0.0000    0.0113    0.0001    0.0000    0.9886
    0.0000    0.0001    0.0000    0.0000    0.9999
    0.0000    0.0600    0.0000    0.0000    0.9400
    0.0000    0.0700    0.0000    0.0006    0.9294
    0.0000    0.0002    0.0000    0.0000    0.9998
    0.0000    0.0014    0.0000    0.0000    0.9986
    0.0900    0.0018    0.0000    0.0003    0.9080
    0.0000    0.0000    0.0000    0.0000    0.9999
    0.0000    0.0000    0.0000    0.0000    1.0000
    0.0000    0.0003    0.0000    0.0000    0.9996
    0.0007    0.0026    0.0003    0.0000    0.9964
    0.0001    0.0000    0.0000    0.0000    0.9999
    0.0000    0.0000    0.0000    0.0000    1.0000
    0.0001    0.0018    0.0005    0.0000    0.9976
    0.0000    0.0000    0.0000    0.0000    1.0000
    0.0000    0.0006    0.0000    0.0000    0.9994
    0.0000    0.0000    0.0000    0.0000    1.0000
    0.0000    0.0000    0.0000    0.0000    1.0000
    0.0000    0.0000    0.0000    0.0000    1.0000
    0.0000    0.0003    0.0002    0.0000    0.9994
    0.0000    0.0000    0.0000    0.0000    1.0000
    0.0000    0.0000    0.0000    0.0000    1.0000
    0.0000    0.0000    0.0000    0.0000    1.0000
    0.0033    0.9606    0.0001    0.0002    0.0358
    0.0000    0.0000    0.0000    0.0000    1.0000
    0.0000    0.0001    0.0000    0.0000    0.9999
    0.0000    0.0000    0.0000    0.0000    1.0000
    0.0000    0.0000    0.0000    0.0000    1.0000
    0.0000    0.0000    0.0000    0.0000    1.0000
    0.0003    0.0076    0.0005    0.0000    0.9915
    0.0001    0.0049    0.0003    0.0000    0.9948
    0.0000    0.0001    0.0000    0.0000    0.9999
    0.0000    0.0001    0.0000    0.0000    0.9999
    0.0000    0.0010    0.0000    0.0000    0.9990
    0.0000    0.0009    0.0001    0.0000    0.9990
    0.0000    0.0002    0.0000    0.0000    0.9998
    0.0000    0.0000    0.0000    0.0000    1.0000
    0.0001    0.0015    0.0001    0.0000    0.9983
    0.0000    0.0001    0.0000    0.0000    0.9999
    0.0000    0.0000    0.0000    0.0000    1.0000
    0.0000    0.0005    0.0000    0.0000    0.9995
    0.0000    0.0112    0.0000    0.0000    0.9888
    0.0001    0.0307    0.0001    0.0000    0.9691
    0.0000    0.0009    0.0005    0.0000    0.9986
    0.0000    0.0001    0.0000    0.0000    0.9998
    0.0000    0.1157    0.0006    0.0015    0.8821
    0.0011    0.0005    0.0002    0.0000    0.9982
    0.0098    0.0437    0.0021    0.0000    0.9443
    0.0001    0.0214    0.0006    0.0000    0.9779
    0.0000    0.0000    0.0000    0.0000    1.0000
    0.0000    0.0000    0.0000    0.0000    0.9999
    0.0005    0.0452    0.0046    0.0000    0.9498
    0.0000    0.0000    0.0000    0.0000    1.0000
    0.0010    0.0003    0.0000    0.0000    0.9987
    0.0003    0.0002    0.0000    0.0000    0.9995
    0.0002    0.0000    0.0000    0.0000    0.9998
    0.0000    0.0001    0.0000    0.0000    0.9999
    0.0000    0.0000    0.0000    0.0000    1.0000
    0.0000    0.0000    0.0000    0.0000    1.0000
    0.0323    0.0335    0.0000    0.0000    0.9343
    0.0001    0.0000    0.0000    0.0000    0.9998
    0.3603    0.0020    0.0000    0.0000    0.6376
    0.0031    0.0007    0.0000    0.0000    0.9962
    0.0002    0.0069    0.0000    0.0000    0.9928
    0.0011    0.0004    0.0000    0.0000    0.9986
    0.3970    0.0096    0.0002    0.0003    0.5929
    0.0009    0.7993    0.0030    0.0000    0.1968
    0.0000    0.0465    0.0001    0.0000    0.9534
    0.0000    0.0000    0.0000    0.0000    1.0000
    0.0000    0.0004    0.0000    0.0000    0.9996
    0.0000    0.0000    0.0000    0.0000    1.0000
    0.0000    0.0000    0.0000    0.0000    1.0000
    0.0000    0.0000    0.0000    0.0000    1.0000
    0.0000    0.7935    0.0005    0.0000    0.2060
    0.0000    0.0174    0.0001    0.0000    0.9825
    0.0000    0.0000    0.0000    0.0000    1.0000
    0.0000    0.0466    0.0001    0.0000    0.9534
    0.0000    0.0000    0.0000    0.0000    1.0000
    0.0000    0.0001    0.0005    0.0000    0.9993
    0.0000    0.0006    0.0000    0.0000    0.9993
    0.0000    0.0001    0.0000    0.0000    0.9999
    0.0000    0.0012    0.0017    0.0002    0.9969
    0.0000    0.0008    0.0000    0.0001    0.9991
    0.0000    0.0000    0.0000    0.0000    1.0000
    0.0000    0.0010    0.0000    0.0000    0.9990
    0.0000    0.0000    0.0000    0.0000    1.0000
    0.0000    0.0066    0.0000    0.0000    0.9934
    0.0000    0.0001    0.0000    0.0000    0.9999
    0.0053    0.0005    0.0001    0.0000    0.9941
    0.0343    0.0084    0.0000    0.0000    0.9573
    0.0110    0.0001    0.0000    0.0000    0.9889
    0.0001    0.0125    0.0000    0.0000    0.9874
    0.0000    0.6185    0.0003    0.0000    0.3813
    0.0000    0.0084    0.0001    0.0000    0.9915
    0.0000    0.9834    0.0000    0.0001    0.0165
    0.0000    0.0001    0.0000    0.0000    0.9999
    0.0000    0.0002    0.0000    0.0000    0.9998
    0.0000    0.0000    0.0000    0.0000    1.0000
    0.0000    0.0002    0.0000    0.0000    0.9998
    0.0000    0.0000    0.0000    0.0000    1.0000
    0.0000    0.0047    0.0000    0.0000    0.9953
    0.0000    0.0019    0.0000    0.0000    0.9981
    0.0000    0.6467    0.0000    0.0000    0.3533
    0.0000    0.0001    0.0000    0.0000    0.9999
    0.0000    0.0002    0.0000    0.0000    0.9998
    0.0000    0.0000    0.0000    0.0000    1.0000
    0.0000    0.0000    0.0000    0.0000    1.0000
    0.0000    0.0000    0.0000    0.0000    1.0000
    0.0000    0.0000    0.0000    0.0000    1.0000
    0.0000    0.0003    0.0000    0.0000    0.9997
    0.0000    0.0001    0.0000    0.0000    0.9998
    0.0001    0.4322    0.0000    0.0000    0.5677
    0.0000    0.0000    0.0000    0.0000    1.0000
    0.0000    0.0000    0.0000    0.0000    1.0000
    0.0000    0.9943    0.0000    0.0000    0.0056
    0.0000    0.0000    0.0000    0.0000    1.0000
    0.0002    0.2539    0.0002    0.0001    0.7455
    0.0000    0.0005    0.0000    0.0000    0.9994
    0.0000    0.0037    0.0000    0.0000    0.9963
    0.0006    0.7764    0.0003    0.0002    0.2225
    0.0000    0.0000    0.0000    0.0000    1.0000
    0.0006    0.9945    0.0001    0.0000    0.0048
    0.0001    0.0093    0.0000    0.0000    0.9906
    0.0000    0.7764    0.0002    0.0002    0.2232
    0.0000    0.0001    0.0000    0.0000    0.9999
    0.0000    0.0000    0.0000    0.0000    1.0000
    0.0001    0.0003    0.0222    0.0141    0.9632
    0.0000    0.0000    0.0001    0.0000    0.9999
    0.0000    0.7382    0.0005    0.0000    0.2613
    0.0000    0.0008    0.0000    0.0000    0.9992
    0.0000    0.0002    0.0000    0.0000    0.9998
    0.0000    0.0000    0.0001    0.0000    0.9999
    0.0000    0.0000    0.0000    0.0000    1.0000
    0.0000    0.0000    0.0000    0.0000    1.0000
    0.0000    0.0001    0.0000    0.0000    0.9999
    0.0000    0.0001    0.0000    0.0000    0.9999
    0.0000    0.0018    0.0000    0.0000    0.9982
    0.0000    0.0000    0.0000    0.0000    1.0000
    0.0000    0.0000    0.0000    0.0000    1.0000
    0.0000    0.0000    0.0001    0.0000    0.9999
    0.0000    0.0000    0.0000    0.0000    1.0000
    0.0000    0.0000    0.0000    0.0000    1.0000
    0.0000    0.0000    0.0000    0.0000    1.0000
    0.0000    0.0326    0.0000    0.0000    0.9674
    0.0000    0.0004    0.0000    0.0000    0.9996
    0.0000    0.0000    0.0000    0.0000    1.0000
    0.0000    0.0002    0.0000    0.0000    0.9998
    0.0000    0.0003    0.0000    0.0001    0.9997
    0.0000    0.0045    0.0002    0.0000    0.9952
    0.0000    0.0011    0.0000    0.0001    0.9989
    0.0000    0.0000    0.0000    0.0000    1.0000
    0.0000    0.0019    0.0000    0.0004    0.9977
    0.0000    0.0000    0.0000    0.0000    1.0000
    0.0000    0.0000    0.0000    0.0000    1.0000
    0.0000    0.0000    0.0000    0.0000    1.0000
    0.0001    0.0008    0.0000    0.0001    0.9991
    0.0000    0.0068    0.0000    0.0003    0.9929
    0.0000    0.9958    0.0001    0.0002    0.0040
    0.0000    0.0000    0.0000    0.0000    1.0000
    0.0000    0.0019    0.0000    0.0000    0.9981
    0.0000    0.0000    0.0000    0.0000    1.0000
    0.0000    0.0000    0.0000    0.0000    1.0000
    0.0000    0.0000    0.0000    0.0000    1.0000
    0.0010    0.0062    0.0000    0.0001    0.9928
    0.0000    0.0001    0.0000    0.0000    0.9999
    0.0000    0.0001    0.0000    0.0000    0.9999
    0.0000    0.0011    0.0000    0.0001    0.9989
    0.0000    0.0000    0.0000    0.0000    1.0000
    0.0000    0.0006    0.0000    0.0000    0.9994
    0.0000    0.0000    0.0000    0.0000    1.0000
    0.0000    0.0000    0.0000    0.0000    1.0000
    0.0059    0.0003    0.0000    0.0000    0.9938
    0.0000    0.0000    0.0000    0.0000    1.0000
    0.0000    0.0000    0.0000    0.0000    1.0000
    0.0000    0.0000    0.0000    0.0000    1.0000
    0.0000    0.0000    0.0000    0.0000    1.0000
    0.0000    0.0000    0.0000    0.0000    1.0000
    0.0000    0.0002    0.0000    0.0000    0.9998
    0.0000    0.0002    0.0000    0.0000    0.9998
    0.0000    0.0005    0.0000    0.0000    0.9995
    0.0000    0.0000    0.0000    0.0000    1.0000
    0.0000    0.0010    0.0000    0.0000    0.9990
    0.0000    0.0008    0.0000    0.0000    0.9992
    0.0000    0.0122    0.0000    0.0000    0.9878
    0.0000    0.0000    0.0000    0.0000    1.0000
    0.0000    0.0003    0.0000    0.0000    0.9997
    0.0000    0.0000    0.0000    0.0000    1.0000
    0.0000    0.0000    0.0000    0.0000    1.0000
    0.0000    0.0000    0.0000    0.0000    1.0000
    0.0000    0.0008    0.0007    0.0000    0.9985
    0.0000    0.0022    0.0001    0.0000    0.9977
    0.0000    0.0001    0.0000    0.0000    0.9999
    0.0000    0.0000    0.0000    0.0000    1.0000
    0.0000    0.0000    0.0000    0.0000    1.0000
    0.0000    0.0003    0.0000    0.0000    0.9997
    0.0000    0.0000    0.0000    0.0000    1.0000
    0.0000    0.0001    0.0000    0.0000    0.9999
    0.0000    0.0005    0.0000    0.0000    0.9995
    0.0000    0.0000    0.0000    0.0000    1.0000
    0.0000    0.0000    0.0000    0.0000    1.0000
    0.0000    0.0000    0.0000    0.0000    1.0000
    0.0000    0.0000    0.0000    0.0000    1.0000
    0.0000    0.0377    0.0000    0.0000    0.9623
    0.0000    0.0000    0.0000    0.0000    1.0000
    0.0000    0.0116    0.0000    0.0000    0.9883
    0.0000    0.0000    0.0000    0.0000    0.9999
    0.0000    0.0004    0.0000    0.0000    0.9996
    0.0000    0.0000    0.0000    0.0000    1.0000
    0.0000    0.0000    0.0000    0.0000    1.0000
    0.0000    0.0000    0.0000    0.0000    1.0000
    0.0000    0.0000    0.0000    0.0000    1.0000
    0.0000    0.0000    0.0000    0.0000    1.0000
    0.0000    0.0000    0.0000    0.0000    1.0000
    0.0000    0.0000    0.0000    0.0000    1.0000
    0.0016    0.0008    0.0000    0.0000    0.9975
    0.0000    0.0000    0.0000    0.0000    0.9999
    0.0002    0.0154    0.0033    0.0012    0.9799
    0.0000    0.0015    0.0000    0.0000    0.9984
    0.0000    0.0000    0.0000    0.0000    1.0000
    0.0000    0.0004    0.0000    0.0000    0.9996
    0.0000    0.0002    0.0000    0.0000    0.9998
    0.0000    0.0003    0.0000    0.0000    0.9997
    0.0000    0.0002    0.0000    0.0000    0.9998
    0.0000    0.0051    0.0000    0.0002    0.9947
    0.0000    0.0650    0.0000    0.0004    0.9345
    0.0000    0.0085    0.0128    0.0003    0.9784
    0.0000    0.0004    0.0000    0.0000    0.9996
    0.0000    0.0304    0.0004    0.0000    0.9691
    0.0000    0.0000    0.0000    0.0000    1.0000
    0.0000    0.0243    0.0000    0.0000    0.9756
    0.0000    0.0021    0.0000    0.0000    0.9979
    0.0000    0.0001    0.0000    0.0000    0.9999
    0.0000    0.0097    0.0000    0.0000    0.9903
    0.0000    0.0000    0.0000    0.0000    1.0000
    0.0000    0.0006    0.0000    0.0000    0.9994
    0.0000    0.0033    0.0000    0.0000    0.9967
    0.0003    0.0235    0.0048    0.0006    0.9708
    0.0000    0.0000    0.0000    0.0000    0.9999
    0.0000    0.0000    0.0000    0.0000    1.0000
    0.0000    0.0001    0.0000    0.0000    0.9999
    0.0000    0.0000    0.0000    0.0000    1.0000
    0.0000    0.0000    0.0000    0.0000    1.0000
    0.0000    0.0000    0.0000    0.0000    1.0000
    0.0000    0.0010    0.0000    0.0000    0.9990
    0.0000    0.0000    0.0000    0.0000    1.0000
    0.0000    0.0000    0.0000    0.0000    1.0000
    0.0000    0.0093    0.0000    0.0000    0.9906
    0.0000    0.0000    0.0000    0.0000    1.0000
    0.0000    0.0000    0.0000    0.0000    1.0000
    0.0000    0.0000    0.0000    0.0000    1.0000
    0.0000    0.0000    0.0000    0.0000    1.0000
    0.0000    0.0000    0.0000    0.0000    1.0000
    0.0000    0.0000    0.0000    0.0000    1.0000
    0.0000    0.0000    0.0000    0.0000    1.0000
    0.0000    0.0000    0.0000    0.0000    1.0000
    0.0000    0.0004    0.0000    0.0000    0.9996
    0.0000    0.0000    0.0000    0.0000    1.0000
    0.0000    0.8774    0.0000    0.0000    0.1225
    0.0000    0.0004    0.0000    0.0000    0.9996
    0.0000    0.0000    0.0000    0.0000    1.0000
    0.0000    0.0000    0.0000    0.0000    1.0000
    0.0000    0.0000    0.0000    0.0000    1.0000
    0.0000    0.0001    0.0000    0.0000    0.9999
    0.0000    0.0000    0.0000    0.0000    1.0000
    0.0000    0.0000    0.0000    0.0000    1.0000
    0.0000    0.0000    0.0000    0.0000    1.0000
    0.0000    0.0005    0.0000    0.0000    0.9995
    0.0000    0.0000    0.0000    0.0000    1.0000
    0.0000    0.0000    0.0000    0.0000    1.0000
    0.0000    0.0700    0.0001    0.0002    0.9296
    0.0000    0.0000    0.0000    0.0000    1.0000
    0.0000    0.0000    0.0000    0.0000    1.0000
    0.0000    0.0000    0.0000    0.0000    1.0000
    0.0000    0.0000    0.0000    0.0000    1.0000
    0.0000    0.0000    0.0000    0.0000    1.0000
    0.0000    0.0037    0.0002    0.0000    0.9961
    0.0000    0.0000    0.0000    0.0000    1.0000
    0.0000    0.0000    0.0000    0.0000    1.0000
    0.0000    0.0000    0.0000    0.0000    1.0000
    0.0000    0.0000    0.0000    0.0000    1.0000
    0.0000    0.0000    0.0000    0.0000    1.0000
    0.0000    0.0000    0.0000    0.0000    1.0000
    0.0000    0.3402    0.0005    0.0000    0.6593
    0.0000    0.0000    0.0000    0.0000    1.0000
    0.0000    0.0042    0.0001    0.0000    0.9956
    0.0000    0.0000    0.0000    0.0000    1.0000
    0.0000    0.0000    0.0000    0.0000    1.0000
    0.0000    0.0096    0.0000    0.0000    0.9904
    0.0000    0.0000    0.0000    0.0000    1.0000
    0.0000    0.0003    0.0001    0.0000    0.9996
    0.0000    0.0000    0.0000    0.0000    1.0000
    0.0003    0.0009    0.0078    0.0003    0.9907
    0.0000    0.0000    0.0001    0.0000    0.9999
    0.0000    0.0000    0.0000    0.0000    1.0000
    0.0000    0.0000    0.0000    0.0000    1.0000
    0.0000    0.0000    0.0000    0.0000    1.0000
    0.0000    0.0000    0.0000    0.0000    1.0000
    0.0000    0.0009    0.0007    0.0000    0.9983
    0.0000    0.0000    0.0000    0.0000    1.0000
    0.0000    0.0001    0.0000    0.0000    0.9999
    0.0000    0.0020    0.0000    0.0000    0.9980
    0.0000    0.0000    0.0000    0.0000    1.0000
    0.0002    0.0004    0.0002    0.0000    0.9992
    0.0000    0.0000    0.0000    0.0000    1.0000
    0.0000    0.0000    0.0000    0.0000    1.0000
    0.0000    0.0000    0.0000    0.0000    1.0000
    0.0000    0.0000    0.0000    0.0000    1.0000
    0.0000    0.0000    0.0000    0.0000    1.0000
    0.0000    0.0000    0.0000    0.0000    0.9999
    0.0000    0.0000    0.0000    0.0000    1.0000
    0.0000    0.0000    0.0000    0.0000    1.0000
    0.0000    0.0000    0.0000    0.0000    1.0000
    0.0014    0.7013    0.0018    0.0010    0.2945
    0.0000    0.0001    0.0000    0.0000    0.9999
    0.0000    0.0000    0.0000    0.0000    1.0000
    0.0000    0.0000    0.0000    0.0000    1.0000
    0.0000    0.0000    0.0000    0.0000    1.0000
    0.0000    0.0006    0.0000    0.0000    0.9994
    0.0000    0.0000    0.0000    0.0000    1.0000
    0.0000    0.0000    0.0000    0.0000    1.0000
    0.0000    0.0000    0.0000    0.0000    1.0000
    0.0000    0.0000    0.0000    0.0000    1.0000
    0.0000    0.0000    0.0000    0.0000    1.0000
    0.0000    0.0000    0.0000    0.0000    1.0000
    0.0000    0.0001    0.0000    0.0000    0.9999
    0.0000    0.0000    0.0000    0.0000    1.0000
    0.0000    0.0001    0.0000    0.0000    0.9999
    0.0000    0.0079    0.0000    0.0000    0.9921
    0.0000    0.0000    0.0000    0.0000    1.0000
    0.0000    0.0002    0.0000    0.0000    0.9998
    0.0000    0.0000    0.0000    0.0000    1.0000
    0.0000    0.0000    0.0000    0.0000    1.0000
    0.0000    0.0000    0.0000    0.0000    1.0000
    0.0080    0.0044    0.0001    0.0001    0.9874
    0.0000    0.0000    0.0000    0.0000    1.0000
    0.0000    0.0002    0.0000    0.0000    0.9998
    0.0000    0.0001    0.0000    0.0000    0.9999
    0.0000    0.0000    0.0000    0.0000    1.0000
    0.0000    0.0000    0.0000    0.0000    0.9999
    0.0000    0.0002    0.0000    0.0000    0.9998
    0.0000    0.0000    0.0000    0.0000    1.0000
    0.0000    0.0000    0.0000    0.0000    1.0000
    0.0000    0.0000    0.0000    0.0000    1.0000
    0.0000    0.0000    0.0000    0.0000    1.0000
    0.0000    0.0086    0.0000    0.0000    0.9914
    0.0000    0.0000    0.0000    0.0000    1.0000
    0.0000    0.0009    0.0000    0.0000    0.9990
    0.0000    0.0000    0.0000    0.0000    1.0000
    0.0000    0.0000    0.0000    0.0000    1.0000
    0.0000    0.0000    0.0000    0.0000    1.0000
    0.0000    0.0000    0.0000    0.0000    1.0000
    0.0000    0.0000    0.0000    0.0000    1.0000
    0.0000    0.0000    0.0000    0.0000    1.0000
    0.0006    0.0188    0.0000    0.0001    0.9806
    0.0000    0.0000    0.0000    0.0000    1.0000
    0.0000    0.0000    0.0000    0.0000    1.0000
    0.0000    0.0000    0.0000    0.0000    1.0000
    0.0000    0.0000    0.0000    0.0000    1.0000
    0.0000    0.0000    0.0000    0.0000    1.0000
    0.0000    0.0000    0.0000    0.0000    1.0000
    0.0000    0.0000    0.0000    0.0000    1.0000
    0.0019    0.0006    0.0001    0.0000    0.9973
    0.0000    0.0000    0.0000    0.0000    1.0000
    0.0000    0.0000    0.0000    0.0000    1.0000
    0.0001    0.0000    0.0000    0.0000    0.9999
    0.0000    0.0008    0.0000    0.0000    0.9992
    0.0000    0.0000    0.0000    0.0000    1.0000
    0.0154    0.0148    0.0003    0.0000    0.9695
    0.0000    0.0000    0.0000    0.0000    1.0000
    0.0001    0.0000    0.0000    0.0000    0.9999
    0.0017    0.0000    0.0000    0.0000    0.9982
    0.0000    0.0000    0.0000    0.0000    1.0000
    0.0000    0.0000    0.0000    0.0000    1.0000
    0.0000    0.0000    0.0000    0.0000    1.0000
    0.0000    0.0000    0.0000    0.0000    1.0000
    0.0000    0.0000    0.0000    0.0000    1.0000
    0.0000    0.0000    0.0000    0.0000    1.0000
    0.0005    0.0003    0.0000    0.0000    0.9992
    0.0000    0.0000    0.0000    0.0000    1.0000
    0.0000    0.0000    0.0000    0.0000    1.0000
    0.0000    0.0000    0.0000    0.0000    0.9999
    0.0000    0.0000    0.0000    0.0000    1.0000
    0.0001    0.0000    0.0000    0.0000    0.9999
    0.0000    0.0000    0.0000    0.0000    1.0000
    0.0000    0.0000    0.0000    0.0000    1.0000
    0.0000    0.0000    0.0000    0.0000    1.0000
    0.0000    0.0000    0.0000    0.0000    1.0000
    0.0005    0.0044    0.0021    0.0000    0.9930
    0.0000    0.0000    0.0000    0.0000    1.0000
    0.0000    0.0000    0.0000    0.0000    1.0000
    0.0000    0.0001    0.0000    0.0000    0.9999
    0.0000    0.0000    0.0000    0.0000    1.0000
    0.0000    0.0001    0.0000    0.0000    0.9999
    0.0004    0.0000    0.0000    0.0000    0.9996
    0.0000    0.0000    0.0000    0.0000    1.0000
    0.0000    0.0000    0.0000    0.0000    1.0000
    0.0000    0.0000    0.0000    0.0000    1.0000
    0.0004    0.0001    0.0000    0.0000    0.9996
    0.0000    0.0000    0.0000    0.0000    1.0000
    0.0000    0.0000    0.0000    0.0000    1.0000
    0.0000    0.0000    0.0000    0.0000    1.0000
    0.0000    0.0000    0.0000    0.0000    1.0000
    0.0000    0.0000    0.0000    0.0000    1.0000
    0.0000    0.0011    0.0000    0.0000    0.9988
    0.0000    0.0000    0.0000    0.0000    1.0000
    0.0000    0.0000    0.0000    0.0000    1.0000
    0.0000    0.0000    0.0000    0.0000    1.0000
    0.0000    0.0000    0.0000    0.0000    1.0000
    0.0000    0.0000    0.0000    0.0000    1.0000
    0.0000    0.0000    0.0000    0.0000    1.0000
    0.0000    0.0000    0.0000    0.0000    1.0000
    0.0000    0.0000    0.0000    0.0000    1.0000
    0.0000    0.0000    0.0000    0.0000    1.0000
    0.0000    0.0000    0.0000    0.0000    1.0000
    0.0000    0.0003    0.0000    0.0000    0.9997
    0.0000    0.0013    0.0000    0.0000    0.9987
    0.0026    0.0818    0.0001    0.0000    0.9155
    0.0000    0.0002    0.0000    0.0000    0.9998
    0.0000    0.0000    0.0000    0.0000    1.0000
    0.0002    0.0004    0.0000    0.0000    0.9995
    0.0000    0.0002    0.0000    0.0000    0.9998
    0.0000    0.0007    0.0000    0.0000    0.9993
    0.0000    0.0000    0.0000    0.0000    1.0000
    0.0000    0.0000    0.0000    0.0000    1.0000
    0.0000    0.0290    0.0000    0.0000    0.9710
    0.0000    0.0002    0.0000    0.0000    0.9998
    0.0000    0.0000    0.0000    0.0000    1.0000
    0.0000    0.0001    0.0000    0.0000    0.9999
    0.0000    0.0000    0.0000    0.0000    1.0000
    0.0000    0.0000    0.0000    0.0000    1.0000
    0.0000    0.0000    0.0000    0.0000    1.0000
    0.0000    0.0000    0.0000    0.0000    1.0000
    0.0000    0.0011    0.0000    0.0000    0.9989
    0.0000    0.0000    0.0000    0.0000    1.0000
    0.0000    0.0000    0.0000    0.0000    1.0000
    0.0000    0.0003    0.0000    0.0000    0.9997
    0.0000    0.0000    0.0000    0.0000    1.0000
    0.0000    0.0000    0.0000    0.0000    1.0000
    0.0000    0.0000    0.0000    0.0000    1.0000
    0.0000    0.0000    0.0000    0.0000    1.0000
    0.0000    0.0001    0.0000    0.0000    0.9999
    0.0000    0.0000    0.0000    0.0000    1.0000
    0.0000    0.0000    0.0000    0.0000    1.0000
    0.0000    0.0000    0.0000    0.0000    1.0000
    0.0000    0.0000    0.0000    0.0000    1.0000
    0.0000    0.0000    0.0000    0.0000    1.0000
    0.0000    0.0000    0.0000    0.0000    1.0000
    0.0000    0.0000    0.0000    0.0000    1.0000
    0.0000    0.0001    0.0000    0.0000    0.9999
    0.0000    0.0000    0.0000    0.0000    1.0000
    0.0000    0.0000    0.0000    0.0000    1.0000
    0.0000    0.0000    0.0000    0.0000    1.0000
    0.0000    0.0000    0.0000    0.0000    1.0000
    0.0000    0.0007    0.0000    0.0000    0.9993
    0.0000    0.0008    0.0000    0.0000    0.9992
    0.0001    0.0002    0.0000    0.0000    0.9998
    0.0000    0.0000    0.0000    0.0000    1.0000
    0.0000    0.0024    0.0000    0.0000    0.9976
    0.0000    0.0000    0.0000    0.0000    1.0000
    0.0000    0.0000    0.0000    0.0000    1.0000
    0.0000    0.0000    0.0000    0.0000    1.0000
    0.0000    0.0000    0.0000    0.0000    1.0000
    0.0000    0.0001    0.0000    0.0000    0.9999
    0.0000    0.0000    0.0000    0.0000    1.0000
    0.0000    0.0005    0.0000    0.0000    0.9995
    0.0000    0.0000    0.0000    0.0000    0.9999
    0.0000    0.0000    0.0000    0.0000    1.0000
    0.0000    0.0000    0.0000    0.0000    1.0000
    0.0000    0.0000    0.0000    0.0000    1.0000
    0.0000    0.0045    0.0000    0.0000    0.9955
    0.0000    0.0000    0.0000    0.0000    1.0000
    0.0000    0.0000    0.0000    0.0000    1.0000
    0.0000    0.0000    0.0000    0.0000    1.0000
    0.0000    0.0000    0.0000    0.0000    1.0000
    0.0000    0.0001    0.0000    0.0000    0.9999
    0.0000    0.0000    0.0000    0.0000    1.0000
    0.0000    0.0025    0.0000    0.0000    0.9975
    0.0000    0.0001    0.0000    0.0000    0.9999
    0.0268    0.2708    0.0017    0.0013    0.6994
    0.0000    0.0000    0.0000    0.0000    1.0000
    0.0000    0.0000    0.0000    0.0000    1.0000
    0.0000    0.0003    0.0000    0.0000    0.9997
    0.0000    0.0005    0.0000    0.0000    0.9994
    0.0000    0.0001    0.0000    0.0000    0.9999
    0.0000    0.0007    0.0000    0.0000    0.9993
    0.0000    0.0000    0.0000    0.0000    1.0000
    0.0000    0.0000    0.0000    0.0000    1.0000
    0.0000    0.0000    0.0000    0.0000    1.0000
    0.0000    0.0000    0.0000    0.0000    1.0000
    0.0000    0.0002    0.0000    0.0000    0.9997
    0.0000    0.0000    0.0000    0.0000    1.0000
    0.0000    0.0039    0.0000    0.0008    0.9953
    0.0000    0.0001    0.0000    0.0000    0.9999
    0.0000    0.0000    0.0000    0.0000    1.0000
    0.0000    0.0000    0.0000    0.0000    1.0000
    0.0001    0.0495    0.0000    0.0000    0.9504
    0.0000    0.0009    0.0000    0.0000    0.9991
    0.0000    0.0000    0.0000    0.0000    1.0000
    0.0000    0.0000    0.0000    0.0000    0.9999
    0.0000    0.0000    0.0000    0.0000    1.0000
    0.0000    0.0000    0.0000    0.0000    1.0000
    0.0000    0.0000    0.0000    0.0000    1.0000
    0.0000    0.0000    0.0000    0.0000    1.0000
    0.0000    0.0001    0.0000    0.0000    0.9999
    0.0000    0.0000    0.0000    0.0000    1.0000
    0.0000    0.0000    0.0000    0.0000    1.0000
    0.0000    0.0049    0.0000    0.0000    0.9951
    0.0000    0.0060    0.0000    0.0000    0.9940
    0.0000    0.0016    0.0001    0.0000    0.9984
    0.0000    0.0094    0.0000    0.0000    0.9906
    0.0000    0.0000    0.0000    0.0000    1.0000
    0.0000    0.0000    0.0000    0.0000    1.0000
    0.0000    0.0000    0.0000    0.0000    1.0000
    0.0000    0.0018    0.0000    0.0000    0.9982
    0.0000    0.0068    0.0000    0.0000    0.9932
    0.0000    0.0000    0.0000    0.0000    1.0000
    0.0000    0.0000    0.0000    0.0000    1.0000
    0.0000    0.0000    0.0000    0.0000    1.0000
    0.0000    0.0000    0.0000    0.0000    1.0000
    0.0000    0.0005    0.0000    0.0000    0.9995
    0.0000    0.0564    0.0000    0.0000    0.9436
    0.0005    0.0592    0.0000    0.0000    0.9403
    0.0000    0.0000    0.0000    0.0000    1.0000
    0.0000    0.0000    0.0000    0.0000    1.0000
    0.0000    0.0019    0.0000    0.0000    0.9981
    0.0000    0.0000    0.0000    0.0000    1.0000
    0.0000    0.0002    0.0000    0.0000    0.9998
    0.0000    0.0000    0.0000    0.0000    1.0000
    0.0000    0.0001    0.0000    0.0000    0.9999
    0.0000    0.0070    0.0000    0.0000    0.9930
    0.0000    0.0000    0.0000    0.0000    1.0000
    0.0000    0.0004    0.0000    0.0000    0.9995
    0.0000    0.0186    0.0000    0.0000    0.9814
    0.0000    0.0013    0.0000    0.0000    0.9987
    0.2542    0.0424    0.0000    0.0002    0.7033
    0.0000    0.0197    0.0000    0.0000    0.9802
    0.0000    0.0000    0.0000    0.0000    1.0000
    0.0091    0.7128    0.0001    0.0002    0.2778
    0.0000    0.0000    0.0000    0.0000    1.0000
    0.0000    0.0000    0.0000    0.0000    1.0000
    0.0000    0.0184    0.0000    0.0000    0.9816
    0.0000    0.0000    0.0000    0.0000    1.0000
    0.0000    0.0000    0.0000    0.0000    1.0000
    0.0000    0.0000    0.0000    0.0000    1.0000
    0.0000    0.0000    0.0000    0.0000    1.0000
    0.0000    0.0000    0.0000    0.0000    1.0000
    0.0000    0.0000    0.0000    0.0000    1.0000
    0.0000    0.0000    0.0000    0.0000    1.0000
    0.0000    0.0000    0.0000    0.0000    1.0000
    0.0000    0.0003    0.0000    0.0000    0.9997
    0.0000    0.0000    0.0000    0.0000    1.0000
    0.0000    0.0000    0.0000    0.0000    1.0000
    0.0000    0.0000    0.0000    0.0000    1.0000
    0.0000    0.0000    0.0000    0.0000    1.0000
    0.0000    0.0000    0.0000    0.0000    1.0000
    0.0000    0.0000    0.0000    0.0000    1.0000
    0.0000    0.0000    0.0000    0.0000    1.0000
    0.0000    0.0004    0.0000    0.0000    0.9996
    0.0000    0.0000    0.0000    0.0000    1.0000
    0.0000    0.0000    0.0000    0.0000    1.0000
    0.0000    0.0001    0.0000    0.0000    0.9999
    0.0000    0.0001    0.0000    0.0000    0.9999
    0.0000    0.0000    0.0000    0.0000    1.0000
    0.0000    0.0000    0.0000    0.0000    1.0000
    0.0000    0.0000    0.0000    0.0000    1.0000
    0.0000    0.0000    0.0000    0.0000    1.0000
    0.0000    0.0002    0.0000    0.0000    0.9998
    0.0000    0.0000    0.0000    0.0000    1.0000
    0.0000    0.0000    0.0000    0.0000    0.9999
    0.1816    0.2434    0.0001    0.0000    0.5750
    0.0003    0.0053    0.0000    0.0000    0.9943
    0.0000    0.0000    0.0000    0.0000    1.0000
    0.0000    0.0000    0.0000    0.0000    0.9999
    0.0000    0.0002    0.0000    0.0000    0.9998
    0.0000    0.0000    0.0000    0.0000    1.0000
    0.0002    0.0121    0.0000    0.0000    0.9878
    0.0001    0.0001    0.0000    0.0000    0.9998
    0.0000    0.0001    0.0000    0.0000    0.9999
    0.0000    0.0000    0.0000    0.0000    1.0000
    0.0000    0.0013    0.0000    0.0000    0.9987
    0.0000    0.0000    0.0000    0.0000    1.0000
    0.0000    0.0001    0.0000    0.0000    0.9998
    0.0000    0.0000    0.0000    0.0000    1.0000
    0.0000    0.0000    0.0000    0.0000    1.0000
    0.0002    0.0106    0.0004    0.0000    0.9889
    0.0000    0.0000    0.0000    0.0000    1.0000
    0.0001    0.0032    0.0001    0.0000    0.9966
    0.0000    0.0000    0.0000    0.0000    1.0000
    0.0000    0.0010    0.0000    0.0000    0.9990
    0.0000    0.0035    0.0000    0.0000    0.9965
    0.0000    0.0002    0.0000    0.0000    0.9998
    0.0000    0.0000    0.0000    0.0000    1.0000
    0.0000    0.0000    0.0000    0.0000    1.0000
    0.0000    0.0000    0.0000    0.0000    1.0000
    0.0000    0.0002    0.0000    0.0000    0.9998
    0.0000    0.0631    0.0000    0.0000    0.9369
    0.0000    0.0005    0.0000    0.0000    0.9995
    0.0001    0.0035    0.0000    0.0000    0.9963
    0.0000    0.0037    0.0000    0.0000    0.9963
    0.0000    0.0004    0.0000    0.0000    0.9996
    0.0004    0.1389    0.0000    0.0000    0.8606
    0.0000    0.0000    0.0000    0.0000    1.0000
    0.0000    0.0004    0.0000    0.0000    0.9996
    0.0000    0.0000    0.0000    0.0000    1.0000
    0.0000    0.0000    0.0000    0.0000    1.0000
    0.0002    0.1982    0.0001    0.0000    0.8014
    0.0000    0.0007    0.0000    0.0000    0.9993
    0.0000    0.0000    0.0000    0.0000    1.0000
    0.0000    0.0011    0.0000    0.0000    0.9989
    0.0000    0.0000    0.0000    0.0000    1.0000
    0.0001    0.0039    0.0000    0.0000    0.9960
    0.0000    0.0000    0.0000    0.0000    1.0000
    0.0000    0.0000    0.0000    0.0000    1.0000
    0.0000    0.0000    0.0000    0.0000    1.0000
    0.0000    0.0000    0.0000    0.0000    1.0000
    0.0000    0.0007    0.0000    0.0000    0.9993
    0.0000    0.0000    0.0000    0.0000    1.0000
    0.0000    0.0000    0.0000    0.0000    1.0000
    0.0000    0.0000    0.0000    0.0000    0.9999
    0.0000    0.0003    0.0000    0.0000    0.9997
    0.0000    0.0000    0.0000    0.0000    0.9999
    0.0007    0.0005    0.0000    0.0000    0.9988
    0.0000    0.0003    0.0000    0.0000    0.9996
    0.0000    0.0000    0.0000    0.0000    1.0000
    0.0000    0.0000    0.0000    0.0000    1.0000
    0.4753    0.0042    0.0000    0.0000    0.5205
    0.0000    0.0000    0.0000    0.0000    1.0000
    0.0000    0.0003    0.0000    0.0000    0.9996
    0.0000    0.0000    0.0000    0.0000    1.0000
    0.0000    0.0000    0.0000    0.0000    1.0000
    0.0000    0.0000    0.0000    0.0000    1.0000
    0.0000    0.0000    0.0000    0.0000    1.0000
    0.0000    0.0000    0.0000    0.0000    1.0000
    0.0000    0.0005    0.0000    0.0000    0.9995
    0.0000    0.0000    0.0000    0.0000    1.0000
    0.0000    0.0000    0.0000    0.0000    1.0000
    0.0000    0.0000    0.0000    0.0000    1.0000
    0.0000    0.0000    0.0000    0.0000    1.0000
    0.0000    0.0000    0.0000    0.0000    1.0000
    0.0000    0.0000    0.0000    0.0000    1.0000
    0.0000    0.0000    0.0000    0.0000    1.0000
    0.0000    0.0000    0.0000    0.0000    1.0000
    0.0000    0.0000    0.0000    0.0000    1.0000
    0.0000    0.0000    0.0000    0.0000    1.0000
    0.0000    0.0000    0.0000    0.0000    1.0000
    0.0000    0.0000    0.0000    0.0000    1.0000
    0.0000    0.0000    0.0000    0.0000    1.0000
    0.0000    0.0000    0.0000    0.0000    1.0000
    0.0000    0.0000    0.0000    0.0000    1.0000
    0.0000    0.0001    0.0000    0.0000    0.9998
    0.0000    0.0000    0.0000    0.0000    1.0000
    0.0000    0.0000    0.0000    0.0000    1.0000
    0.0000    0.0000    0.0000    0.0000    1.0000
    0.0000    0.0000    0.0000    0.0000    1.0000
    0.0000    0.0000    0.0000    0.0000    1.0000
    0.0000    0.0000    0.0000    0.0000    1.0000
    0.0000    0.0001    0.0000    0.0000    0.9999
    0.0000    0.0000    0.0000    0.0000    1.0000
    0.0000    0.0000    0.0000    0.0000    1.0000
    0.0000    0.0000    0.0000    0.0000    1.0000
    0.0000    0.0000    0.0000    0.0000    1.0000
    0.0000    0.0000    0.0000    0.0000    1.0000
    0.0000    0.0000    0.0000    0.0000    1.0000
    0.0000    0.0000    0.0000    0.0000    1.0000
    0.0000    0.0000    0.0000    0.0000    1.0000
    0.0000    0.0001    0.0000    0.0000    0.9999
    0.0017    0.0001    0.0000    0.0000    0.9982
    0.0000    0.0000    0.0000    0.0000    1.0000
    0.0000    0.0000    0.0000    0.0000    1.0000
    0.0000    0.0000    0.0000    0.0000    1.0000
    0.0000    0.0000    0.0000    0.0000    1.0000
    0.0000    0.0000    0.0000    0.0000    1.0000
    0.0000    0.0000    0.0000    0.0000    1.0000
    0.0000    0.0002    0.0000    0.0000    0.9998
    0.0000    0.0000    0.0000    0.0000    1.0000
    0.0000    0.0000    0.0000    0.0000    1.0000
    0.0000    0.0001    0.0000    0.0000    0.9999
    0.0000    0.0000    0.0000    0.0000    1.0000
    0.0000    0.0000    0.0000    0.0000    1.0000
    0.0010    0.0021    0.0000    0.0000    0.9968
    0.0000    0.0019    0.0000    0.0000    0.9981
    0.0000    0.0000    0.0000    0.0000    1.0000
    0.0000    0.0000    0.0000    0.0000    1.0000
    0.0000    0.0000    0.0000    0.0000    1.0000
    0.0000    0.0000    0.0000    0.0000    1.0000
    0.0000    0.0000    0.0000    0.0000    1.0000
    0.0000    0.0000    0.0000    0.0000    1.0000
    0.0000    0.0000    0.0000    0.0000    1.0000
    0.0000    0.0000    0.0000    0.0000    1.0000
    0.0000    0.0000    0.0000    0.0000    1.0000
    0.0000    0.0000    0.0000    0.0000    1.0000
    0.0000    0.0000    0.0000    0.0000    1.0000
    0.0000    0.0000    0.0000    0.0000    1.0000
    0.0000    0.0000    0.0000    0.0000    1.0000
    0.0000    0.0003    0.0000    0.0000    0.9997
    0.0000    0.0000    0.0000    0.0000    1.0000
    0.0000    0.0000    0.0000    0.0000    1.0000
    0.0000    0.0000    0.0000    0.0000    1.0000
    0.0000    0.0001    0.0000    0.0000    0.9999
    0.0000    0.0000    0.0000    0.0000    1.0000
    0.0000    0.0057    0.0000    0.0000    0.9943
    0.0002    0.0001    0.0000    0.0000    0.9997
    0.0000    0.0000    0.0000    0.0000    0.9999
    0.0000    0.0000    0.0000    0.0000    1.0000
    0.0000    0.0000    0.0000    0.0000    1.0000
    0.0000    0.0000    0.0000    0.0000    1.0000
    0.0000    0.0000    0.0000    0.0000    1.0000
    0.0001    0.0000    0.0000    0.0000    0.9999
    0.0000    0.0001    0.0000    0.0000    0.9999
    0.0000    0.0000    0.0000    0.0000    1.0000
    0.0000    0.0001    0.0000    0.0000    0.9999
    0.0000    0.0000    0.0000    0.0000    1.0000
    0.0000    0.0000    0.0000    0.0000    1.0000
    0.0000    0.0000    0.0000    0.0000    1.0000
    0.0000    0.0000    0.0000    0.0000    1.0000
    0.0000    0.0000    0.0000    0.0000    1.0000
    0.0000    0.0000    0.0000    0.0000    1.0000
    0.0000    0.0000    0.0000    0.0000    1.0000
    0.0000    0.0000    0.0000    0.0000    1.0000
    0.0000    0.0000    0.0000    0.0000    1.0000
    0.0000    0.0000    0.0000    0.0000    1.0000
    0.0000    0.0000    0.0000    0.0000    1.0000
    0.0000    0.0000    0.0000    0.0000    1.0000
    0.0000    0.0000    0.0000    0.0000    1.0000
    0.0000    0.0000    0.0000    0.0000    1.0000
    0.0000    0.0000    0.0000    0.0000    1.0000
    0.0000    0.0000    0.0000    0.0000    1.0000
    0.0000    0.0000    0.0000    0.0000    1.0000
    0.0000    0.0000    0.0000    0.0000    1.0000
    0.0000    0.0000    0.0000    0.0000    1.0000
    0.0000    0.0000    0.0000    0.0000    1.0000
    0.0000    0.0000    0.0000    0.0000    1.0000
    0.0033    0.0024    0.0000    0.0000    0.9942
    0.0000    0.0000    0.0000    0.0000    1.0000
    0.0000    0.0000    0.0000    0.0000    1.0000
    0.0000    0.0000    0.0000    0.0000    1.0000
    0.0000    0.0000    0.0000    0.0000    1.0000
    0.0000    0.0000    0.0000    0.0000    1.0000
    0.0000    0.0000    0.0000    0.0000    1.0000
    0.0000    0.0000    0.0000    0.0000    1.0000
    0.0000    0.0000    0.0000    0.0000    1.0000
    0.0000    0.0000    0.0000    0.0000    1.0000
    0.0000    0.0000    0.0000    0.0000    1.0000
    0.0000    0.0000    0.0000    0.0000    1.0000
    0.0000    0.0000    0.0000    0.0000    1.0000
    0.0000    0.0000    0.0000    0.0000    1.0000
    0.0000    0.0000    0.0000    0.0000    1.0000
    0.0000    0.0000    0.0000    0.0000    1.0000
    0.0000    0.0000    0.0000    0.0000    1.0000
    0.0000    0.0000    0.0000    0.0000    1.0000
    0.0000    0.0000    0.0000    0.0000    1.0000
    0.0000    0.0000    0.0000    0.0000    1.0000
    0.0000    0.0000    0.0000    0.0000    1.0000
    0.0000    0.0000    0.0000    0.0000    1.0000
    0.0000    0.0000    0.0000    0.0000    1.0000
    0.0000    0.0000    0.0000    0.0000    1.0000
    0.0000    0.0000    0.0000    0.0000    1.0000
    0.0000    0.0000    0.0000    0.0000    1.0000
    0.0000    0.0000    0.0000    0.0000    1.0000
    0.0000    0.0002    0.0000    0.0000    0.9998
    0.0000    0.0000    0.0000    0.0000    1.0000
    0.0110    0.4017    0.0001    0.0000    0.5872
    0.0000    0.0000    0.0000    0.0000    1.0000
    0.0000    0.0000    0.0000    0.0000    1.0000
    0.0000    0.0000    0.0000    0.0000    1.0000
    0.0000    0.0000    0.0000    0.0000    1.0000
    0.0000    0.0000    0.0000    0.0000    1.0000
    0.4861    0.0816    0.0001    0.0000    0.4321
    0.0000    0.0000    0.0000    0.0000    1.0000
    0.0000    0.0000    0.0000    0.0000    1.0000
    0.0000    0.0001    0.0000    0.0000    0.9999
    0.0000    0.0000    0.0000    0.0000    1.0000
    0.0000    0.0000    0.0000    0.0000    1.0000
    0.0000    0.0000    0.0000    0.0000    1.0000
    0.0000    0.0000    0.0000    0.0000    1.0000
    0.0000    0.0000    0.0000    0.0000    1.0000
    0.0000    0.0000    0.0000    0.0000    1.0000
    0.0000    0.0000    0.0000    0.0000    1.0000
    0.0000    0.0000    0.0000    0.0000    1.0000
    0.0000    0.0000    0.0000    0.0000    1.0000
    0.0000    0.0000    0.0000    0.0000    1.0000
    0.0000    0.0000    0.0000    0.0000    1.0000
    0.0000    0.0000    0.0000    0.0000    1.0000
    0.0000    0.0000    0.0000    0.0000    1.0000
    0.0000    0.0000    0.0000    0.0000    1.0000
    0.0000    0.0000    0.0000    0.0000    1.0000
    0.0000    0.0000    0.0000    0.0000    1.0000
    0.0000    0.0000    0.0000    0.0000    1.0000
    0.0000    0.0001    0.0000    0.0000    0.9999
    0.0000    0.0000    0.0000    0.0000    1.0000
    0.0000    0.0000    0.0000    0.0000    1.0000
    0.0000    0.0000    0.0000    0.0000    1.0000
    0.0000    0.0000    0.0000    0.0000    1.0000
    0.0000    0.0000    0.0000    0.0000    1.0000
    0.0000    0.0001    0.0000    0.0000    0.9999
    0.0000    0.0015    0.0000    0.0000    0.9985
    0.0000    0.0000    0.0000    0.0000    1.0000
    0.0000    0.0000    0.0000    0.0000    1.0000
    0.0000    0.0000    0.0000    0.0000    1.0000
    0.0000    0.0000    0.0000    0.0000    1.0000
    0.0000    0.0001    0.0000    0.0000    0.9999
    0.0000    0.0000    0.0000    0.0000    1.0000
    0.0002    0.0002    0.0000    0.0000    0.9997
    0.0000    0.0002    0.0000    0.0000    0.9998
    0.0000    0.0000    0.0000    0.0000    1.0000
    0.0000    0.0000    0.0000    0.0000    1.0000
    0.0000    0.0000    0.0000    0.0000    1.0000
    0.0000    0.0000    0.0000    0.0000    1.0000
    0.0000    0.0000    0.0000    0.0000    1.0000
    0.0000    0.0000    0.0000    0.0000    1.0000
    0.0000    0.0000    0.0000    0.0000    1.0000
    0.0000    0.0000    0.0000    0.0000    1.0000
    0.0000    0.0001    0.0000    0.0000    0.9999
    0.0000    0.0000    0.0016    0.0000    0.9984
    0.0000    0.0000    0.0000    0.0000    1.0000
    0.0000    0.0000    0.0000    0.0000    1.0000
    0.0000    0.0000    0.0000    0.0000    1.0000
    0.0000    0.0001    0.0000    0.0000    0.9999
    0.0000    0.0000    0.0000    0.0000    1.0000
    0.0000    0.0000    0.0000    0.0000    1.0000
    0.0000    0.0000    0.0000    0.0000    1.0000
    0.0000    0.0000    0.0000    0.0000    1.0000
    0.3134    0.3330    0.0004    0.0037    0.3495
    0.0000    0.0000    0.0000    0.0000    1.0000
    0.0000    0.0000    0.0000    0.0000    1.0000
    0.0000    0.0000    0.0000    0.0000    1.0000
    0.0000    0.0000    0.0000    0.0000    1.0000
    0.0000    0.0000    0.0000    0.0000    1.0000
    0.0000    0.0021    0.0000    0.0000    0.9979
    0.0000    0.0000    0.0000    0.0000    1.0000
    0.0000    0.0001    0.0000    0.0000    0.9999
    0.0000    0.0000    0.0000    0.0000    1.0000
    0.0000    0.0011    0.0001    0.0000    0.9987
    0.0000    0.0000    0.0000    0.0000    1.0000
    0.0000    0.0000    0.0000    0.0000    1.0000
    0.0000    0.0000    0.0000    0.0000    1.0000
    0.0000    0.0000    0.0000    0.0000    1.0000
    0.0000    0.0000    0.0000    0.0000    1.0000
    0.0000    0.0000    0.0000    0.0000    1.0000
    0.0000    0.0000    0.0000    0.0000    1.0000
    0.0000    0.0000    0.0000    0.0000    1.0000
    0.0067    0.0123    0.0000    0.0000    0.9810
    0.0000    0.0000    0.0000    0.0000    1.0000
    0.0000    0.0000    0.0000    0.0000    1.0000
    0.2034    0.0017    0.0001    0.0000    0.7948
    0.0059    0.0186    0.0004    0.0000    0.9750
    0.0000    0.0000    0.0000    0.0000    1.0000
    0.0000    0.0000    0.0000    0.0000    1.0000
    0.0000    0.0015    0.0000    0.0000    0.9985
    0.0000    0.0000    0.0000    0.0000    1.0000
    0.0006    0.0004    0.0000    0.0000    0.9989
    0.0000    0.0000    0.0000    0.0000    0.9999
    0.0000    0.0000    0.0000    0.0000    1.0000
    0.0000    0.0003    0.0000    0.0000    0.9997
    0.0000    0.0000    0.0000    0.0000    1.0000
    0.0000    0.0000    0.0000    0.0000    1.0000
    0.0000    0.0000    0.0000    0.0000    1.0000
    0.0000    0.0000    0.0000    0.0000    1.0000
    0.0000    0.0000    0.0000    0.0000    1.0000
    0.0000    0.0000    0.0000    0.0000    1.0000
    0.0000    0.0000    0.0000    0.0000    1.0000
    0.0000    0.0000    0.0001    0.0000    0.9999
    0.0000    0.0000    0.0000    0.0000    1.0000
    0.0000    0.0000    0.0000    0.0000    1.0000
    0.0000    0.0002    0.0000    0.0000    0.9998
    0.0000    0.0000    0.0000    0.0000    1.0000
    0.0000    0.0000    0.0000    0.0000    1.0000
    0.0000    0.0000    0.0000    0.0000    1.0000
    0.0000    0.0000    0.0000    0.0000    1.0000
    0.0000    0.0000    0.0000    0.0000    1.0000
    0.0000    0.0000    0.0000    0.0000    0.9999
    0.0000    0.0000    0.0000    0.0000    1.0000
    0.0000    0.0011    0.0000    0.0000    0.9988
    0.0000    0.0000    0.0000    0.0000    1.0000
    0.0000    0.0000    0.0000    0.0000    1.0000
    0.0000    0.0000    0.0000    0.0000    1.0000
    0.0000    0.0000    0.0000    0.0000    1.0000
    0.0000    0.0000    0.0000    0.0000    1.0000
    0.0000    0.0000    0.0000    0.0000    0.9999
    0.0000    0.0000    0.0000    0.0000    1.0000
    0.0000    0.0000    0.0000    0.0000    1.0000
    0.0000    0.0000    0.0000    0.0000    1.0000
    0.0000    0.0000    0.0000    0.0000    1.0000
    0.0000    0.0000    0.0000    0.0000    1.0000
    0.0000    0.0002    0.0000    0.0000    0.9998
    0.0000    0.0001    0.0000    0.0000    0.9999
    0.0000    0.0000    0.0000    0.0000    0.9999
    0.0000    0.0000    0.0000    0.0000    1.0000
    0.0000    0.0000    0.0000    0.0000    1.0000
    0.0000    0.0000    0.0000    0.0000    1.0000
    0.0000    0.0000    0.0000    0.0000    1.0000
    0.0000    0.0000    0.0000    0.0000    1.0000
    0.0000    0.0000    0.0000    0.0000    1.0000
    0.0000    0.0016    0.0000    0.0000    0.9984
    0.0000    0.0000    0.0000    0.0000    1.0000
    0.0000    0.0000    0.0000    0.0000    1.0000
    0.0000    0.0000    0.0000    0.0000    1.0000
    0.0000    0.0000    0.0000    0.0000    1.0000
    0.0000    0.0000    0.0000    0.0000    1.0000
    0.0000    0.0000    0.0000    0.0000    1.0000
    0.0000    0.0000    0.0000    0.0000    1.0000
    0.0000    0.0000    0.0000    0.0000    1.0000
    0.0004    0.0001    0.0001    0.0000    0.9994
    0.0000    0.0000    0.0000    0.0000    1.0000
    0.0054    0.4535    0.0096    0.0000    0.5315
    0.0000    0.0000    0.0000    0.0000    1.0000
    0.0060    0.0019    0.0000    0.0000    0.9921
    0.0000    0.0000    0.0000    0.0000    1.0000
    0.0000    0.0001    0.0000    0.0000    0.9999
    0.0000    0.0000    0.0000    0.0000    1.0000
    0.0000    0.0000    0.0000    0.0000    1.0000
    0.0000    0.0000    0.0000    0.0000    1.0000
    0.0000    0.0000    0.0000    0.0000    1.0000
    0.0000    0.0000    0.0000    0.0000    1.0000
    0.0000    0.0000    0.0000    0.0000    1.0000
    0.0000    0.0000    0.0000    0.0000    1.0000
    0.0000    0.0000    0.0000    0.0000    1.0000
    0.0000    0.0000    0.0000    0.0000    1.0000
    0.0000    0.0000    0.0000    0.0000    1.0000
    0.0000    0.0000    0.0000    0.0000    1.0000
    0.0000    0.0000    0.0000    0.0000    1.0000
    0.0000    0.0011    0.0000    0.0000    0.9988
    0.0000    0.0000    0.0000    0.0000    1.0000
    0.0000    0.0001    0.0000    0.0000    0.9999
    0.0000    0.0009    0.0000    0.0000    0.9991
    0.3140    0.0014    0.0142    0.0004    0.6700
    0.0000    0.0000    0.0000    0.0000    1.0000
    0.0000    0.0001    0.0000    0.0000    0.9999
    0.0000    0.0003    0.0000    0.0000    0.9997
    0.0000    0.0002    0.0000    0.0000    0.9998
    0.0000    0.0000    0.0000    0.0000    1.0000
    0.0000    0.0000    0.0000    0.0000    1.0000
    0.0000    0.0000    0.0000    0.0000    1.0000
    0.0011    0.0000    0.0000    0.0000    0.9988
    0.9184    0.0540    0.0019    0.0000    0.0256
    0.0001    0.0000    0.0001    0.0000    0.9998
    0.0000    0.0000    0.0000    0.0000    1.0000
    0.0000    0.0000    0.0000    0.0000    1.0000
    0.0000    0.0000    0.0000    0.0000    1.0000
    0.0000    0.0000    0.0000    0.0000    1.0000
    0.0000    0.0000    0.0000    0.0000    1.0000
    0.0000    0.0000    0.0000    0.0000    1.0000
    0.4724    0.0002    0.0003    0.0000    0.5271
    0.0000    0.0001    0.0000    0.0000    0.9999
    0.0009    0.0000    0.0000    0.0000    0.9990
    0.0000    0.0000    0.0000    0.0000    1.0000
    0.0100    0.0011    0.0012    0.0000    0.9876
    0.0000    0.0000    0.0000    0.0000    1.0000
    0.0000    0.0000    0.0000    0.0000    1.0000
    0.0000    0.0001    0.0000    0.0000    0.9998
    0.0000    0.0000    0.0000    0.0000    1.0000
    0.0000    0.0000    0.0000    0.0000    1.0000
    0.0000    0.0000    0.0000    0.0000    1.0000
    0.0000    0.0000    0.0000    0.0000    1.0000
    0.0000    0.0000    0.0000    0.0000    1.0000
    0.0000    0.0000    0.0000    0.0000    1.0000
    0.0000    0.0000    0.0000    0.0000    1.0000
    0.0000    0.0003    0.0000    0.0000    0.9997
    0.0000    0.0000    0.0000    0.0000    1.0000
    0.0000    0.0000    0.0000    0.0000    1.0000
    0.0000    0.0000    0.0000    0.0000    1.0000
    0.0000    0.0000    0.0000    0.0000    1.0000
    0.0000    0.0000    0.0000    0.0000    1.0000
    0.0000    0.0000    0.0000    0.0000    1.0000
    0.0000    0.0000    0.0000    0.0000    1.0000
    0.0000    0.0000    0.0000    0.0000    1.0000
    0.0000    0.0000    0.0000    0.0000    1.0000
    0.0000    0.0000    0.0000    0.0000    1.0000
    0.0000    0.0000    0.0000    0.0000    1.0000
    0.0000    0.0000    0.0000    0.0000    1.0000
    0.0000    0.0000    0.0000    0.0000    1.0000
    0.0000    0.0001    0.0000    0.0000    0.9999
    0.0003    0.0016    0.0000    0.0000    0.9981
    0.0000    0.0000    0.0000    0.0000    1.0000
    0.0000    0.0000    0.0000    0.0000    1.0000
    0.0000    0.0000    0.0000    0.0000    1.0000
    0.0000    0.0000    0.0000    0.0000    1.0000
    0.0000    0.0000    0.0000    0.0000    1.0000
    0.0000    0.0000    0.0000    0.0000    1.0000
    0.0000    0.0000    0.0000    0.0000    1.0000
    0.0000    0.0000    0.0000    0.0000    1.0000
    0.0000    0.0884    0.0000    0.0000    0.9116
    0.0000    0.0000    0.0000    0.0000    1.0000
    0.0000    0.0000    0.0000    0.0000    1.0000
    0.0000    0.0000    0.0000    0.0000    1.0000
    0.0000    0.0001    0.0000    0.0000    0.9999
    0.0000    0.0000    0.0000    0.0000    1.0000
    0.0000    0.0000    0.0000    0.0000    1.0000
    0.0000    0.0000    0.0000    0.0000    1.0000
    0.0000    0.0000    0.0000    0.0000    1.0000
    0.0000    0.0000    0.0000    0.0000    1.0000
    0.0000    0.0000    0.0000    0.0000    1.0000
    0.0000    0.0000    0.0000    0.0000    1.0000
    0.0000    0.0000    0.0000    0.0000    1.0000
    0.0000    0.0000    0.0000    0.0000    1.0000
    0.0000    0.0000    0.0000    0.0000    1.0000
    0.0000    0.0000    0.0000    0.0000    1.0000
    0.0000    0.0000    0.0000    0.0000    1.0000
    0.0000    0.0000    0.0000    0.0000    1.0000
    0.0000    0.0000    0.0000    0.0000    1.0000
    0.0000    0.0000    0.0000    0.0000    1.0000
    0.0001    0.0003    0.0000    0.0000    0.9995
    0.0000    0.0000    0.0000    0.0000    1.0000
    0.0000    0.0000    0.0000    0.0000    1.0000
    0.0000    0.0000    0.0001    0.0000    0.9999
    0.0000    0.0000    0.0000    0.0000    1.0000
    0.0000    0.0000    0.0000    0.0000    1.0000
    0.0000    0.0000    0.0000    0.0000    1.0000
    0.0000    0.0000    0.0000    0.0000    1.0000
    0.0000    0.0000    0.0000    0.0000    1.0000
    0.0000    0.0000    0.0000    0.0000    1.0000
    0.0006    0.0001    0.0000    0.0000    0.9993
    0.0000    0.0000    0.0000    0.0000    1.0000
    0.0000    0.0000    0.0000    0.0000    1.0000
    0.0000    0.0000    0.0000    0.0000    1.0000
    0.0000    0.0000    0.0000    0.0000    1.0000
    0.0000    0.0000    0.0000    0.0000    1.0000
    0.0000    0.0000    0.0000    0.0000    0.9999
    0.0000    0.0000    0.0000    0.0001    0.9999
    0.0000    0.0000    0.0000    0.0000    1.0000
    0.0000    0.0000    0.0000    0.0000    1.0000
    0.0000    0.0002    0.0000    0.0000    0.9998
    0.0000    0.0000    0.0000    0.0000    1.0000
    0.0001    0.0495    0.0000    0.0001    0.9503
    0.0000    0.0000    0.0000    0.0000    1.0000
    0.0000    0.0000    0.0000    0.0000    1.0000
    0.0000    0.0000    0.0000    0.0000    1.0000
    0.0000    0.0000    0.0000    0.0000    1.0000
    0.0000    0.0000    0.0000    0.0000    1.0000
    0.0000    0.0000    0.0000    0.0000    1.0000
    0.0000    0.0000    0.0000    0.0000    1.0000
    0.0000    0.0000    0.0000    0.0000    1.0000
    0.0000    0.0000    0.0000    0.0000    1.0000
    0.0000    0.0002    0.0000    0.0000    0.9998
    0.0000    0.0000    0.0000    0.0000    1.0000
    0.0000    0.0000    0.0000    0.0000    1.0000
    0.0000    0.0000    0.0000    0.0000    1.0000
    0.0000    0.0000    0.0000    0.0000    1.0000
    0.0000    0.0000    0.0000    0.0000    1.0000
    0.0000    0.0000    0.0000    0.0000    1.0000
    0.0000    0.0000    0.0000    0.0000    1.0000
    0.0000    0.0000    0.0000    0.0000    1.0000
    0.0000    0.0000    0.0000    0.0000    1.0000
    0.0000    0.0000    0.0000    0.0000    1.0000
    0.0000    0.0000    0.0000    0.0000    1.0000
    0.0000    0.0000    0.0000    0.0000    1.0000
    0.0000    0.0000    0.0000    0.0000    1.0000
    0.0000    0.0000    0.0000    0.0000    1.0000
    0.0000    0.0000    0.0000    0.0000    1.0000
    0.0000    0.0011    0.0000    0.0000    0.9988
    0.0000    0.0000    0.0000    0.0000    1.0000
    0.0000    0.0000    0.0000    0.0000    1.0000
    0.0000    0.0000    0.0000    0.0000    1.0000
    0.0000    0.0000    0.0000    0.0000    1.0000
    0.0000    0.0000    0.0000    0.0000    1.0000
    0.0000    0.0000    0.0000    0.0000    1.0000
    0.0000    0.0000    0.0000    0.0000    1.0000
    0.0000    0.0000    0.0000    0.0000    1.0000
    0.0000    0.0000    0.0000    0.0000    1.0000
    0.0000    0.0001    0.0000    0.0000    0.9999
    0.0000    0.0000    0.0000    0.0000    1.0000
    0.0000    0.0000    0.0000    0.0000    1.0000
    0.0000    0.0000    0.0000    0.0000    1.0000
    0.0000    0.0000    0.0000    0.0000    1.0000
    0.0000    0.0000    0.0000    0.0000    1.0000
    0.0000    0.0000    0.0000    0.0000    1.0000
    0.0000    0.0000    0.0000    0.0000    1.0000
    0.0000    0.0000    0.0000    0.0000    1.0000
    0.0000    0.0000    0.0000    0.0000    1.0000
    0.0000    0.0000    0.0000    0.0000    1.0000
    0.0000    0.0000    0.0000    0.0000    1.0000
    0.0000    0.0000    0.0000    0.0000    1.0000
    0.0000    0.0000    0.0000    0.0000    1.0000
    0.0000    0.0000    0.0000    0.0000    1.0000
    0.0000    0.0000    0.0000    0.0000    1.0000
    0.0000    0.0000    0.0000    0.0000    1.0000
    0.0000    0.0000    0.0000    0.0000    1.0000
    0.0000    0.0000    0.0000    0.0000    1.0000
    0.0000    0.0001    0.0000    0.0000    0.9999
    0.0000    0.0001    0.0000    0.0000    0.9999
    0.0000    0.0000    0.0000    0.0000    1.0000
    0.0000    0.0000    0.0000    0.0000    1.0000
    0.0000    0.0000    0.0000    0.0000    1.0000
    0.0000    0.0000    0.0000    0.0000    1.0000
    0.0000    0.0000    0.0000    0.0000    1.0000
    0.0000    0.0000    0.0000    0.0000    0.9999
    0.0000    0.0000    0.0000    0.0000    1.0000
    0.0000    0.0000    0.0000    0.0000    1.0000
    0.0000    0.0000    0.0000    0.0000    1.0000
    0.0000    0.0000    0.0000    0.0000    1.0000
    0.0000    0.0000    0.0000    0.0000    1.0000
    0.0000    0.0001    0.0000    0.0000    0.9999
    0.0000    0.0000    0.0000    0.0000    1.0000
    0.0000    0.0000    0.0000    0.0000    1.0000
    0.0000    0.0000    0.0000    0.0000    1.0000
    0.0000    0.0000    0.0000    0.0000    1.0000
    0.0000    0.0001    0.0000    0.0000    0.9999
    0.0000    0.0000    0.0000    0.0000    1.0000
    0.0000    0.0000    0.0000    0.0000    1.0000
    0.0000    0.0000    0.0000    0.0000    1.0000
    0.0000    0.0000    0.0000    0.0000    1.0000
    0.0000    0.0000    0.0000    0.0000    1.0000
    0.0000    0.0000    0.0000    0.0000    1.0000
    0.0000    0.0000    0.0000    0.0000    1.0000
    0.0000    0.0988    0.0001    0.0000    0.9011
    0.0000    0.0000    0.0000    0.0000    1.0000
    0.0000    0.0000    0.0000    0.0000    1.0000
    0.0000    0.0000    0.0000    0.0000    1.0000
    0.0000    0.0000    0.0000    0.0000    1.0000
    0.0000    0.0041    0.0000    0.0001    0.9957
    0.0000    0.0000    0.0000    0.0000    1.0000
    0.0000    0.0000    0.0000    0.0000    1.0000
    0.0000    0.0000    0.0000    0.0000    1.0000
    0.0000    0.0000    0.0000    0.0000    1.0000
    0.0000    0.0000    0.0000    0.0000    1.0000
    0.0000    0.0000    0.0000    0.0000    1.0000
    0.0000    0.0001    0.0000    0.0000    0.9999
    0.0000    0.0000    0.0000    0.0000    1.0000
    0.0000    0.0000    0.0000    0.0000    1.0000
    0.0000    0.0000    0.0000    0.0000    1.0000
    0.0000    0.0000    0.0000    0.0000    1.0000
    0.0000    0.0000    0.0000    0.0000    1.0000
    0.0000    0.0021    0.0000    0.0000    0.9979
    0.0000    0.0000    0.0000    0.0000    1.0000
    0.0000    0.0000    0.0000    0.0000    1.0000
    0.0000    0.0000    0.0000    0.0000    1.0000
    0.0000    0.0000    0.0000    0.0000    1.0000
    0.0000    0.0001    0.0000    0.0000    0.9999
    0.0000    0.0000    0.0000    0.0000    1.0000
    0.0000    0.0000    0.0000    0.0000    1.0000
    0.0000    0.0000    0.0000    0.0000    1.0000
    0.0000    0.0000    0.0000    0.0000    1.0000
    0.0000    0.0000    0.0000    0.0000    1.0000
    0.0000    0.0000    0.0000    0.0000    1.0000
    0.0000    0.0000    0.0000    0.0000    1.0000
    0.0000    0.0000    0.0000    0.0000    1.0000
    0.0000    0.0000    0.0000    0.0000    1.0000
    0.0000    0.0000    0.0000    0.0000    1.0000
    0.0000    0.0000    0.0000    0.0000    1.0000
    0.0000    0.0000    0.0000    0.0000    1.0000
    0.0000    0.0000    0.0000    0.0000    1.0000
    0.0000    0.0000    0.0000    0.0000    1.0000
    0.0000    0.0000    0.0000    0.0000    1.0000
    0.0000    0.0000    0.0000    0.0000    1.0000
    0.0000    0.0000    0.0000    0.0000    1.0000
    0.0000    0.0000    0.0000    0.0000    1.0000
    0.0000    0.0000    0.0000    0.0000    1.0000
    0.0003    0.0281    0.0001    0.0019    0.9695
    0.0006    0.0013    0.0001    0.1810    0.8169
    0.0000    0.0005    0.0001    0.0617    0.9377
    0.0002    0.0005    0.1389    0.0119    0.8486
    0.0000    0.0000    0.0025    0.0000    0.9975
    0.0001    0.0001    0.0001    0.0000    0.9997
    0.0000    0.0001    0.0005    0.0003    0.9991
    0.0000    0.0001    0.0000    0.0000    0.9999
    0.0000    0.0000    0.0000    0.0000    1.0000
    0.0000    0.0000    0.0000    0.0000    1.0000
    0.0000    0.0000    0.0000    0.0000    1.0000
    0.0003    0.0000    0.0010    0.0000    0.9987
    0.0000    0.0000    0.0000    0.0000    1.0000
    0.0000    0.0000    0.0000    0.0000    1.0000
    0.0091    0.0527    0.0012    0.0017    0.9354
    0.0000    0.0000    0.0000    0.0000    1.0000
    0.0129    0.0046    0.0006    0.3656    0.6163
    0.0000    0.0000    0.0000    0.0000    1.0000
    0.0000    0.0000    0.0000    0.0000    1.0000
    0.0020    0.0000    0.0019    0.0000    0.9961
    0.0332    0.0011    0.0003    0.0379    0.9275
    0.0000    0.0000    0.0000    0.0000    0.9999
    0.0006    0.0000    0.0000    0.0001    0.9992
    0.0000    0.0000    0.0000    0.0000    1.0000
    0.0000    0.0000    0.0000    0.0001    0.9999
    0.0000    0.0000    0.0000    0.0002    0.9998
    0.0006    0.0030    0.0013    0.0108    0.9843
    0.0000    0.0011    0.0030    0.0075    0.9884
    0.0001    0.0000    0.0000    0.0000    0.9998
    0.0075    0.0009    0.0003    0.0134    0.9779
    0.0000    0.0011    0.0005    0.0000    0.9984
    0.0000    0.0000    0.0144    0.0000    0.9856
    0.0000    0.0000    0.0000    0.0000    1.0000
    0.0000    0.0001    0.0000    0.0000    0.9998
    0.0000    0.0000    0.0000    0.0000    1.0000
    0.0016    0.0000    0.0000    0.0000    0.9984
    0.0000    0.0002    0.0000    0.0000    0.9998
    0.0000    0.0000    0.0000    0.0000    1.0000
    0.0000    0.0000    0.0000    0.0000    1.0000
    0.0000    0.0000    0.0003    0.0000    0.9997
    0.0000    0.0000    0.0000    0.0000    1.0000
    0.0000    0.0000    0.0000    0.0001    0.9999
    0.0000    0.0000    0.0000    0.0000    1.0000
    0.0000    0.0000    0.0000    0.0000    1.0000
    0.0000    0.0001    0.0000    0.0000    0.9999
    0.0000    0.0000    0.0000    0.0000    1.0000
    0.0000    0.0000    0.0000    0.0000    1.0000
    0.0000    0.0000    0.0000    0.0000    1.0000
    0.0000    0.0000    0.0000    0.0000    1.0000
    0.0000    0.0000    0.0000    0.0000    1.0000
    0.0000    0.0000    0.0000    0.0000    1.0000
    0.0000    0.0000    0.0001    0.0000    0.9999
    0.0000    0.0000    0.0000    0.0000    1.0000
    0.0000    0.0000    0.0000    0.0000    1.0000
    0.0000    0.0000    0.0000    0.0000    1.0000
    0.0000    0.0000    0.0000    0.0000    1.0000
    0.0000    0.0000    0.0000    0.0000    1.0000
    0.0000    0.0000    0.0000    0.0000    1.0000
    0.0000    0.0000    0.0000    0.0000    1.0000
    0.0000    0.0000    0.0000    0.0000    1.0000
    0.0000    0.0000    0.0000    0.0000    1.0000
    0.0000    0.0000    0.0000    0.0021    0.9979
    0.0000    0.0022    0.0000    0.0000    0.9977
    0.0000    0.0000    0.0000    0.0000    1.0000
    0.0000    0.0000    0.0000    0.0000    1.0000
    0.0010    0.6243    0.0435    0.0373    0.2939
    0.0000    0.0000    0.0000    0.0000    1.0000
    0.0000    0.0000    0.0000    0.0000    1.0000
    0.0000    0.0000    0.0000    0.0000    1.0000
    0.0000    0.0026    0.0000    0.0001    0.9973
    0.0001    0.0000    0.0001    0.0001    0.9997
    0.0000    0.0050    0.0005    0.0023    0.9921
    0.0000    0.0000    0.0000    0.0000    1.0000
    0.0000    0.0000    0.0000    0.0000    1.0000
    0.0000    0.0000    0.0000    0.0000    1.0000
    0.0001    0.0005    0.0000    0.0000    0.9993
    0.0000    0.0085    0.0000    0.0001    0.9913
    0.0000    0.0000    0.0000    0.0010    0.9990
    0.0000    0.0000    0.0000    0.0003    0.9997
    0.0001    0.0130    0.0352    0.1826    0.7692
    0.0000    0.0000    0.0001    0.0000    0.9999
    0.0000    0.0000    0.0000    0.0000    1.0000
    0.0000    0.0000    0.0000    0.0000    1.0000
    0.0000    0.0000    0.0000    0.0000    1.0000
    0.0000    0.0000    0.0000    0.0000    1.0000
    0.0000    0.0000    0.0001    0.0000    0.9999
    0.0000    0.0001    0.0000    0.0000    0.9999
    0.0000    0.0000    0.0000    0.0000    1.0000
    0.0000    0.0000    0.0000    0.0000    1.0000
    0.0000    0.0001    0.0002    0.0000    0.9997
    0.0001    0.0000    0.0003    0.0005    0.9991
    0.0000    0.0000    0.0001    0.0000    0.9999
    0.0000    0.0000    0.0000    0.0000    1.0000
    0.0000    0.0000    0.0000    0.0000    1.0000
    0.0000    0.0000    0.0000    0.0000    1.0000
    0.0000    0.0170    0.0000    0.0012    0.9817
    0.0000    0.0000    0.0000    0.0000    1.0000
    0.0000    0.0000    0.0014    0.0001    0.9985
    0.0000    0.0000    0.0000    0.0000    1.0000
    0.0003    0.0031    0.0000    0.0002    0.9964
    0.0000    0.0000    0.0000    0.0000    1.0000
    0.0031    0.0039    0.7931    0.1460    0.0538
    0.0000    0.0003    0.0040    0.0006    0.9951
    0.0001    0.0000    0.0004    0.0000    0.9995
    0.0001    0.0000    0.0001    0.0085    0.9913
    0.0000    0.0000    0.0001    0.0001    0.9998
    0.0000    0.0000    0.0000    0.0000    1.0000
    0.0000    0.0000    0.0002    0.0006    0.9991
    0.0000    0.0000    0.0002    0.0000    0.9997
    0.0001    0.0662    0.1353    0.0323    0.7661
    0.0005    0.0000    0.0000    0.0003    0.9992
    0.0000    0.0003    0.0002    0.0106    0.9889
    0.0000    0.0000    0.0006    0.0023    0.9971
    0.0000    0.0003    0.0000    0.0001    0.9996
    0.0002    0.4979    0.0298    0.0115    0.4606
    0.0000    0.0000    0.0000    0.0001    0.9998
    0.0000    0.0000    0.0000    0.0001    0.9998
    0.0000    0.0031    0.0000    0.0000    0.9969
    0.0000    0.0000    0.0000    0.0000    1.0000
    0.0000    0.0017    0.0000    0.0000    0.9983
    0.0000    0.0072    0.0000    0.0000    0.9928
    0.0009    0.2667    0.0051    0.1353    0.5920
    0.0000    0.0000    0.0000    0.0001    0.9998
    0.0000    0.0112    0.0000    0.0006    0.9882
    0.0000    0.2011    0.0002    0.0001    0.7986
    0.0000    0.0016    0.0000    0.0001    0.9984
    0.0000    0.0000    0.0000    0.0000    1.0000
    0.0000    0.5572    0.0000    0.0008    0.4420
    0.0000    0.0006    0.0000    0.0000    0.9994
    0.0000    0.0001    0.0000    0.0010    0.9989
    0.0000    0.0017    0.0000    0.0000    0.9983
    0.0000    0.0651    0.0000    0.0000    0.9349
    0.0003    0.0005    0.0000    0.7391    0.2601
    0.0000    0.1289    0.0000    0.0000    0.8711
    0.0000    0.0026    0.0023    0.0000    0.9951
    0.0000    0.0002    0.0000    0.0000    0.9998
    0.0000    0.0001    0.0000    0.0000    0.9999
    0.0000    0.0001    0.0000    0.0001    0.9997
    0.0005    0.0000    0.0002    0.0000    0.9994
    0.0000    0.0002    0.0000    0.0000    0.9997
    0.0000    0.0000    0.0000    0.0000    1.0000
    0.0000    0.0000    0.0000    0.0000    1.0000
    0.0000    0.0000    0.0011    0.0000    0.9989
    0.0000    0.0000    0.0005    0.0000    0.9995
    0.0000    0.0000    0.0000    0.0000    1.0000
    0.0170    0.3587    0.0071    0.0010    0.6162
    0.0000    0.0000    0.0000    0.0000    1.0000
    0.0000    0.0000    0.0000    0.0000    1.0000
    0.0000    0.0000    0.0000    0.0000    1.0000
    0.0000    0.0000    0.0000    0.0000    1.0000
    0.0000    0.0000    0.0000    0.0000    1.0000
    0.0000    0.0001    0.0000    0.0000    0.9999
    0.0000    0.0000    0.0000    0.0000    1.0000
    0.0000    0.0000    0.0000    0.0000    1.0000
    0.0007    0.0177    0.0017    0.0000    0.9799
    0.0000    0.0000    0.0000    0.0000    1.0000
    0.0000    0.0000    0.0000    0.0000    1.0000
    0.0000    0.0000    0.0000    0.0000    1.0000
    0.0000    0.0000    0.0002    0.0000    0.9998
    0.0000    0.0000    0.0000    0.0000    1.0000
    0.0000    0.0000    0.0000    0.0000    1.0000
    0.0000    0.0000    0.0000    0.0000    1.0000
    0.0001    0.1107    0.2142    0.0000    0.6749
    0.0000    0.0000    0.0011    0.0000    0.9989
    0.0000    0.0009    0.0000    0.0000    0.9990
    0.0000    0.0000    0.0000    0.0000    1.0000
    0.0000    0.0003    0.0000    0.0002    0.9995
    0.0000    0.0000    0.0000    0.0000    1.0000
    0.0322    0.0730    0.0238    0.1733    0.6978
    0.0000    0.0000    0.0000    0.0000    1.0000
    0.0000    0.0000    0.0001    0.0000    0.9999
    0.0000    0.0000    0.0000    0.0000    0.9999
    0.0000    0.0001    0.0167    0.0000    0.9832
    0.0000    0.0000    0.0000    0.0000    1.0000
    0.0000    0.0000    0.0000    0.0000    1.0000
    0.0000    0.0002    0.0001    0.0000    0.9997
    0.0000    0.0000    0.0000    0.0000    1.0000
    0.0000    0.0001    0.0000    0.0000    0.9999
    0.0000    0.0000    0.0000    0.0000    1.0000
    0.0000    0.0003    0.0000    0.0000    0.9997
    0.0000    0.0000    0.0000    0.0000    1.0000
    0.0001    0.0000    0.0001    0.0000    0.9998
    0.0000    0.0000    0.0000    0.0000    1.0000
    0.0000    0.0000    0.0000    0.0000    1.0000
    0.0000    0.0000    0.0000    0.0000    1.0000
    0.0000    0.0000    0.0000    0.0000    0.9999
    0.0000    0.0000    0.0002    0.0000    0.9998
    0.0001    0.0009    0.0018    0.0004    0.9968
    0.0000    0.0000    0.0000    0.0000    1.0000
    0.0000    0.0000    0.0000    0.0000    1.0000
    0.0000    0.0000    0.0000    0.0000    1.0000
    0.0000    0.0133    0.0179    0.0002    0.9687
    0.0000    0.0000    0.0000    0.0000    1.0000
    0.0000    0.0000    0.0000    0.0000    1.0000
    0.0000    0.0000    0.0001    0.0000    0.9999
    0.0000    0.0036    0.0000    0.0001    0.9963
    0.0000    0.0000    0.0038    0.0000    0.9962
    0.0000    0.0050    0.0000    0.0000    0.9950
    0.0000    0.0000    0.0000    0.0000    1.0000
    0.0000    0.0000    0.0000    0.0000    1.0000
    0.0000    0.0000    0.0000    0.0000    1.0000
    0.0000    0.0000    0.0000    0.0000    0.9999
    0.0000    0.0000    0.0000    0.0000    1.0000
    0.0000    0.0000    0.0000    0.0000    1.0000
    0.0000    0.0000    0.0000    0.0000    1.0000
    0.0000    0.0000    0.0000    0.0000    0.9999
    0.0000    0.0000    0.0000    0.0000    1.0000
    0.0000    0.0033    0.0001    0.0002    0.9964
    0.0000    0.0003    0.0000    0.0000    0.9996
    0.0000    0.0021    0.0000    0.0001    0.9978
    0.0000    0.0034    0.0000    0.0004    0.9961
    0.0000    0.0001    0.0004    0.0005    0.9990
    0.0000    0.0000    0.0000    0.0000    1.0000
    0.0000    0.0000    0.0000    0.0000    1.0000
    0.0000    0.0000    0.0000    0.0000    1.0000
    0.0000    0.0000    0.0009    0.0000    0.9991
    0.0000    0.0000    0.0000    0.0000    1.0000
    0.0000    0.0005    0.0000    0.0000    0.9995
    0.0000    0.0001    0.0000    0.0000    0.9999
    0.0000    0.0000    0.0000    0.0000    1.0000
    0.0000    0.0000    0.0001    0.0000    0.9999
    0.0000    0.0000    0.0000    0.0000    1.0000
    0.0000    0.0000    0.0001    0.0000    0.9999
    0.0001    0.0400    0.0145    0.0090    0.9364
    0.0000    0.0000    0.0000    0.0000    1.0000
    0.0000    0.0000    0.0000    0.0000    1.0000
    0.0000    0.0004    0.0000    0.0000    0.9995
    0.0000    0.0000    0.0000    0.0000    1.0000
    0.0000    0.0000    0.0000    0.0000    0.9999
    0.0000    0.0015    0.0000    0.0001    0.9984
    0.0000    0.0000    0.0000    0.0000    1.0000
    0.0000    0.0001    0.0000    0.0002    0.9997
    0.0000    0.0000    0.0000    0.0000    0.9999
    0.0000    0.0041    0.0001    0.0007    0.9951
    0.0000    0.0021    0.0000    0.0000    0.9978
    0.0000    0.0000    0.0000    0.0000    1.0000
    0.0000    0.0002    0.0003    0.0001    0.9994
    0.0002    0.0091    0.0004    0.0691    0.9212
    0.0001    0.5447    0.0069    0.0048    0.4434
    0.0000    0.2137    0.0164    0.0191    0.7508
    0.0000    0.0000    0.0000    0.0000    1.0000
    0.0000    0.0001    0.0000    0.0000    0.9998
    0.0000    0.0000    0.0000    0.0000    1.0000
    0.0000    0.0000    0.0000    0.0000    1.0000
    0.0000    0.0000    0.0000    0.0000    1.0000
    0.0000    0.0014    0.0005    0.0006    0.9975
    0.0000    0.0001    0.0002    0.0000    0.9997
    0.0000    0.0032    0.0000    0.0002    0.9966
    0.0000    0.0000    0.0000    0.0000    1.0000
    0.0000    0.0000    0.0000    0.0000    1.0000
    0.0000    0.0000    0.0000    0.0000    1.0000
    0.0000    0.0000    0.0000    0.0000    1.0000
    0.0000    0.0000    0.0000    0.0000    1.0000
    0.0000    0.0000    0.0000    0.0000    1.0000
    0.0000    0.0000    0.0000    0.0000    1.0000
    0.0000    0.0000    0.0000    0.0000    1.0000
    0.0000    0.0000    0.0000    0.0000    1.0000
    0.0000    0.0000    0.0000    0.0000    1.0000
    0.0000    0.0000    0.0000    0.0000    1.0000
    0.0000    0.0006    0.0000    0.0000    0.9993
    0.0000    0.0000    0.0000    0.0000    1.0000
    0.0000    0.0000    0.0000    0.0000    0.9999
    0.0000    0.0000    0.0000    0.0000    1.0000
    0.0000    0.0000    0.0000    0.0000    1.0000
    0.0000    0.0000    0.0000    0.0000    1.0000
    0.0000    0.0000    0.0000    0.0000    1.0000
    0.0000    0.0000    0.0000    0.0000    1.0000
    0.0000    0.0000    0.0000    0.0000    1.0000
    0.0000    0.0000    0.0000    0.0000    1.0000
    0.0000    0.0010    0.0000    0.0000    0.9989
    0.0000    0.0001    0.0000    0.0003    0.9996
    0.0000    0.0003    0.0000    0.0001    0.9996
    0.0000    0.0000    0.0000    0.0000    1.0000
    0.0000    0.0000    0.0000    0.0000    1.0000
    0.0000    0.0000    0.0000    0.0000    1.0000
    0.0000    0.0002    0.0000    0.0000    0.9997
    0.0000    0.0000    0.0000    0.0000    1.0000
    0.0022    0.0003    0.0037    0.0074    0.9864
    0.0000    0.0000    0.0000    0.0000    1.0000
    0.0000    0.0000    0.0000    0.0000    1.0000
    0.0004    0.0000    0.0002    0.0045    0.9949
    0.0000    0.0001    0.0042    0.0000    0.9957
    0.0000    0.0000    0.0000    0.0000    1.0000
    0.0000    0.0004    0.0000    0.0000    0.9996
    0.0000    0.0000    0.0000    0.0000    1.0000
    0.0000    0.0000    0.0000    0.0000    1.0000
    0.0000    0.0090    0.0000    0.0001    0.9909
    0.0000    0.0000    0.0000    0.0000    1.0000
    0.0000    0.0014    0.0000    0.0000    0.9986
    0.0000    0.0002    0.0000    0.0000    0.9998
    0.0000    0.0001    0.0000    0.0001    0.9998
    0.0000    0.0000    0.0000    0.0000    0.9999
    0.0000    0.0000    0.0000    0.0000    1.0000
    0.0000    0.0000    0.0000    0.0000    1.0000
    0.0000    0.0000    0.0000    0.0000    1.0000
    0.0000    0.0000    0.0000    0.0000    1.0000
    0.0000    0.0000    0.0000    0.0000    1.0000
    0.0000    0.0000    0.0000    0.0000    1.0000
    0.0000    0.0000    0.0000    0.0000    1.0000
    0.0000    0.0000    0.0000    0.0000    1.0000
    0.0000    0.0000    0.0000    0.0000    1.0000
    0.0000    0.0007    0.0000    0.0000    0.9992
    0.0000    0.0000    0.0000    0.0000    1.0000
    0.0000    0.0000    0.0000    0.0000    1.0000
    0.0000    0.0002    0.0000    0.0000    0.9998
    0.0000    0.0001    0.0000    0.0000    0.9999
    0.0000    0.0000    0.0000    0.0000    1.0000
    0.0000    0.0001    0.0010    0.0000    0.9989
    0.0000    0.0000    0.0000    0.0000    1.0000
    0.0001    0.0001    0.0006    0.0000    0.9991
    0.0000    0.0000    0.0006    0.0000    0.9994
    0.0000    0.0001    0.0000    0.0000    0.9999
    0.0000    0.0000    0.0006    0.0000    0.9993
    0.0000    0.0003    0.0000    0.0000    0.9997
    0.0000    0.0000    0.0001    0.0000    0.9999
    0.0000    0.0000    0.0000    0.0000    1.0000
    0.0000    0.0000    0.0000    0.0000    1.0000
    0.0000    0.0000    0.0000    0.0000    1.0000
    0.0000    0.0000    0.0000    0.0000    1.0000
    0.0000    0.0000    0.0000    0.0000    1.0000
    0.0000    0.0004    0.0001    0.0000    0.9995
    0.0000    0.0000    0.0000    0.0000    1.0000
    0.0000    0.0000    0.0000    0.0000    1.0000
    0.0000    0.0000    0.0000    0.0000    1.0000
    0.0000    0.0000    0.0000    0.0000    1.0000
    0.0000    0.0000    0.0000    0.0000    1.0000
    0.0001    0.0000    0.0000    0.0000    0.9999
    0.0000    0.0000    0.0000    0.0000    1.0000
    0.0000    0.0000    0.0000    0.0000    1.0000
    0.0004    0.0001    0.0005    0.0000    0.9989
    0.0007    0.0001    0.0002    0.0028    0.9962
    0.0000    0.0001    0.0000    0.0000    0.9999
    0.0000    0.0000    0.0000    0.0000    1.0000
    0.0000    0.0000    0.0012    0.0000    0.9987
    0.0000    0.0000    0.0000    0.0000    1.0000
    0.0000    0.0000    0.0000    0.0000    1.0000
    0.0000    0.0061    0.0000    0.0001    0.9938
    0.0000    0.0000    0.0000    0.0000    1.0000
    0.0000    0.0000    0.0000    0.0000    1.0000
    0.0000    0.0000    0.0000    0.0000    1.0000
    0.0000    0.0000    0.0000    0.0000    0.9999
    0.0001    0.0086    0.0000    0.0000    0.9912
    0.0000    0.0000    0.0000    0.0000    1.0000
    0.0001    0.0001    0.0002    0.0000    0.9996
    0.0000    0.0033    0.0003    0.0007    0.9958
    0.0000    0.0001    0.0000    0.0000    0.9999
    0.0000    0.0000    0.0000    0.0000    1.0000
    0.0002    0.0026    0.0000    0.0006    0.9966
    0.0002    0.0000    0.0005    0.0000    0.9992
    0.0000    0.0000    0.0000    0.0000    1.0000
    0.0000    0.0001    0.0000    0.0000    0.9999
    0.0002    0.0026    0.0062    0.0001    0.9909
    0.0000    0.0000    0.0000    0.0000    1.0000
    0.0000    0.0001    0.0000    0.0000    0.9999
    0.0000    0.0002    0.0000    0.0000    0.9998
    0.0001    0.0050    0.0010    0.0002    0.9937
    0.0000    0.0000    0.0009    0.0000    0.9991
    0.0000    0.0000    0.0000    0.0000    1.0000
    0.0000    0.0002    0.0398    0.0001    0.9599
    0.0000    0.0000    0.0000    0.0000    1.0000
    0.0000    0.0000    0.0024    0.0000    0.9976
    0.0000    0.0001    0.0210    0.0000    0.9789
    0.0000    0.0291    0.0001    0.0000    0.9707
    0.0000    0.0001    0.0001    0.0000    0.9998
    0.0000    0.0000    0.0000    0.0000    1.0000
    0.0000    0.0000    0.0000    0.0000    1.0000
    0.0000    0.0000    0.0000    0.0001    0.9999
    0.0000    0.0000    0.0000    0.0000    0.9999
    0.0000    0.0000    0.0000    0.0000    0.9999
    0.0000    0.0000    0.0000    0.0000    1.0000
    0.0000    0.0000    0.0000    0.0000    1.0000
    0.0002    0.0000    0.0000    0.0000    0.9998
    0.0000    0.0001    0.0001    0.0003    0.9995
    0.0000    0.0000    0.0000    0.0000    1.0000
    0.0000    0.0000    0.0000    0.0000    1.0000
    0.0000    0.0000    0.0000    0.0000    1.0000
    0.0000    0.0003    0.0001    0.0000    0.9996
    0.0000    0.0000    0.0000    0.0000    1.0000
    0.0000    0.0000    0.0003    0.0000    0.9997
    0.0000    0.0000    0.0000    0.0000    1.0000
    0.0000    0.0000    0.0000    0.0000    1.0000
    0.0000    0.0000    0.0000    0.0000    1.0000
    0.0000    0.0000    0.0000    0.0000    1.0000
    0.0000    0.0000    0.0000    0.0000    1.0000
    0.0000    0.0025    0.0000    0.0000    0.9975

>> ------------------------------------------------------

YPred = 

  categorical

     CD 


scores =

  1×5 single row vector

    1.0000    0.0000    0.0000    0.0000    0.0000


YPred = 

  categorical

     CROHN 


scores =

  1×5 single row vector

    0.0000    1.0000    0.0000    0.0000    0.0000


YPred = 

  categorical

     DUOADK 


scores =

  1×5 single row vector

    0.0000    0.0000    1.0000    0.0000    0.0000


YPred = 

  categorical

     DUODINFLAEXT 


scores =

  1×5 single row vector

    0.0000    0.0007    0.0000    0.9992    0.0000


YPred = 

  categorical

     SIC 


scores =

  1×5 single row vector

    0.0000    0.0000    0.0000    0.0000    1.0000
